# Supplementary material for: Dynamics of Gut Microbiota and Short-Chain Fatty Acids during a Cycling Grand Tour Are Related to Exercise Performance and Modulated by Dietary Intake
Source: Nutrients. 2024 Feb 27;16(5):661. doi: 10.3390/nu16050661 (PMC10934853; doi:10.3390/nu16050661)
Supplement: Supplementary file 1 [file nutrients-16-00661-s001.zip]

Archive with 5 entries (4 files):
- nutrients-2844812-supplementary/
- nutrients-2844812-supplementary/Fernandez Sanjurjo et al_Supplementary Figures (v. 2).pptx
- nutrients-2844812-supplementary/Fernandez Sanjurjo et al_Supplementary Table S1.xlsx
- nutrients-2844812-supplementary/Fernandez Sanjurjo et al_Supplementary Table S2.xlsx
- nutrients-2844812-supplementary/Fernandez Sanjurjo et al_Supplementary Table S3.xlsx
