# Supplementary material for: Dynamics of Gut Microbiota and Short-Chain Fatty Acids during a Cycling Grand Tour Are Related to Exercise Performance and Modulated by Dietary Intake
Source: Nutrients. 2024 Feb 27;16(5):661. doi: 10.3390/nu16050661 (PMC10934853; doi:10.3390/nu16050661)
Supplement: Supplementary file 1 [file nutrients-16-00661-s001.zip › nutrients-2844812-supplementary/Fernandez Sanjurjo et al_Supplementary Table S1.xlsx]

## Sheet: Phyla
	A																B																C																D
	1	2	3	4	5	6	7	8	101	102	103	104	105	106	107	108	1	2	3	4	5	6	7	8	101	102	103	104	105	106	107	108	1	2	3	4	5	6	7	8	101	102	103	104	105	106	107	108	1
Actinobacteria	0.2	0.02	0.19	0.47	0.18	0.21	0.53	0.14	0.56	0.08	6.07	0.25	0.99	0.02	0.2	0.07	2.96		1.2	4.19	1.86	0.24	0.69	0.45	7.3	1.22	11.8	1.78	6.34	0.37	1.17	6.37	0.42	0.3	0.17	0.67	0.11	0.72	0.32	0.05	2.22	1.81	5.49	0.93		1.22	0.37	0.57	0.33
Bacteroidetes	47.23	50.98	56.01	50.97	49.21	35.74	34.26	59.85	38.23	40.25	35.27	52.58	48.1	44.64	52.06	31.15	1.13		33.86	14.78	13.27	55.48	38.95	49.51	22.19	57.5	30.79	54.05	39.77	49.76	50.62	3.41	31.79	56.28	59.79	47.64	55.42	48.78	48.43	55.85	45.76	39.63	42.43	44.91		47.49	55.37	28.16	31.79
Euryarchaeota	0	0	0	0.1	0	0.09	0	0	0	0	0	0	0	0	0	0	0		0	0.04	0	0.08	0	0	0	0	0	0	0	0	0	0	0	0	0	0.5	0	0.1	0	0	0	0	0	0		0	0	0	0
Cyanobacteria	0	0	0.18	0	0	0	0	0.13	0	0.02	0.12	0.01	0.71	0.02	0	0.04	0.02		0	0	0	0	0	0	0	0	0.12	0	1.1	0	0	0	0	0	0	0	0	0	0	0	0	0	0.08	0		0	0	0	0
Elusimicrobia	0	0	0	0	0.19	0.1	0	0	0	0	0	0	0	0	0	0	0		0	0	0	0.08	0	0	0	0	0	0	0	0	0	0	0	0	0	0	0	0.16	0	0	0	0	0	0		0	0	0	0
Firmicutes	40.96	33.13	29.74	36.16	30.23	49.3	53.04	26.14	54.44	41.24	40.2	33.66	33.51	42.52	35.5	41.66	74.21		51.65	41.94	70.77	32.69	51.42	34.97	59.84	31.22	45.67	30.79	32.14	35.69	33.81	74.09	43.23	24.71	30.16	34.84	18.63	41.8	39.62	21.1	37.98	49.28	35.82	30.51		44.09	18.1	53.61	51.14
Lentisphaerae	0.07	0	0.27	0.44	0.58	1.25	0	0	0.1	0	0.4	0.08	0	0.07	0	0	0.08		0.15	0.08	0	0.33	0	0	0	0	0.29	0	0	0	0	0	0.44	0.11	0.2	1.92	0.31	0.91	0	0	0	0	2.06	0		0	0	0	0.5
Nitrospinae	0	0.36	0	0	0	1.03	0	0	0.06	0.32	0.15	0	0.46	0.17	0.03	0	0.06		0	0	0	0.2	0	0	0	0	0.05	0	0.06	0	0	0	0.01	0.07	0	0.01	0	0.08	0	0	0	0	0	0		0	0	0	0
Proteobacteria	10.85	14.79	12.57	8.18	18.97	9.49	9.04	12.14	5.4	17.89	16.5	13.29	16.21	12.28	11.91	26.19	20.69		11.79	38.85	13.28	8.47	8.81	14.81	9.33	10.01	9.8	13.3	20.62	14.14	14.28	15.83	23.76	17.65	9.29	14.03	25.28	4.85	11.28	22.58	11.21	9.26	12.95	23.69		7.1	25.73	17.43	16.2
Spirochaetes	0	0	0	0	0	0	0	0	0	0	0.12	0	0	0	0	0	0		0	0.04	0	0	0	0	0	0	0.28	0	0	0	0	0	0	0	0	0	0	0	0	0	0	0	0.19	0		0	0	0	0
Synergistetes	0	0	0.03	0.11	0.06	0	0.42	0	0.9	0	0.05	0	0	0	0.07	0.05	0.03		0.14	0.06	0.18	0	0.01	0.01	0.06	0	0	0	0	0	0	0.17	0	0.02	0.01	0.02	0.04	0.17	0.13	0	1.18	0	0.01	0		0	0	0	0
Tenericutes	0.68	0.68	0.8	3.46	0.49	2.34	2.48	1.41	0.28	0	1.14	0	0	0.27	0.27	0.87	0.48		0.39	0.05	0.6	2.18	0.08	0.21	1.28	0	1.19	0	0	0.07	0.02	0.12	0.04	0.5	0.34	0.45	0.17	2.03	0.15	0.07	1.93	0.2	0.73	0.2		0.27	0.28	0.28	0
Verrucomicrobia	0.02	0	0.22	0.07	0.04	0.49	0.23	0	0	0.01	0	0.15	0	0	0	0	0.3		0	0	0	0.19	0	0	0	0.01	0	0.03	0	0	0	0	0.28	0.1	0	0	0	0.4	0	0	0	0	0	0		0	0	0	0.03
[truncated: 15 more columns]
