# Supplementary material for: Dynamics of Gut Microbiota and Short-Chain Fatty Acids during a Cycling Grand Tour Are Related to Exercise Performance and Modulated by Dietary Intake
Source: Nutrients. 2024 Feb 27;16(5):661. doi: 10.3390/nu16050661 (PMC10934853; doi:10.3390/nu16050661)
Supplement: Supplementary file 1 [file nutrients-16-00661-s001.zip › nutrients-2844812-supplementary/Fernandez Sanjurjo et al_Supplementary Table S2.xlsx]

## Sheet: Families
	A																B																C																D
	1	2	3	4	5	6	7	8	101	102	103	104	105	106	107	108	1	2	3	4	5	6	7	8	101	102	103	104	105	106	107	108	1	2	3	4	5	6	7	8	101	102	103	104	105	106	107	108	1
Propionibacteriaceae	0	0	0	0	0.06	0	0	0	0	0	0	0	0	0	0	0	0		0	0	0	0	0	0	0	0	0	0	0	0	0	0	0.03	0	0	0	0	0	0	0	0	0	0	0		0	0	0	0
Acidimicrobiaceae	0	0.02	0	0	0	0.01	0	0	0	0	0.13	0	0	0	0	0	0		0	0	0	0.08	0	0	0	0	0.1	0	0	0	0	0	0	0.03	0	0	0	0.5	0	0	0	0	0	0		0	0	0	0
Geodermatophilaceae	0	0	0	0.21	0	0	0	0	0	0	0	0	0	0	0	0	0		0	0	0	0	0	0	0	0	0	0	0	0	0	0	0	0	0	0	0	0	0	0	0	0	0	0		0	0	0	0
Microbacteriaceae	0	0	0	0.16	0	0	0	0	0	0	0	0	0	0	0	0	0		0	0	0	0	0	0	0	0	0	0	0	0	0	0	0	0	0	0	0	0	0	0	0	0	0	0		0	0	0	0
Kineosporiaceae	0	0	0.01	0	0	0.02	0.02	0.03	0.08	0	0.07	0	0	0	0.04	0	0		0.05	0	0	0	0	0	0	0	0	0	0	0	0	0	0	0.03	0.02	0	0	0	0.02	0	0	0	0	0		0	0	0	0
Nocardioidaceae	0	0	0	0	0	0	0	0	0	0	0.21	0	0	0	0	0	0		0	0	0	0	0	0	0	0	0.22	0	0	0	0	0	0	0	0	0	0	0	0	0	0	0	0.06	0		0	0	0	0
Bifidobacteriaceae	0.05	0	0.03	0.02	0.05	0	0	0.04	0.2	0	2.77	0.24	0.13	0.02	0	0	0.91		0.1	0.7	0.03	0	0	0	4.27	0.59	8.31	1.19	4.93	0.21	0.65	3.04	0.02	0.03	0	0.4	0	0	0.01	0.02	1.56	1.55	2.73	0.83		1.03	0.09	0.03	0.03
Coriobacteriaceae	0.15	0	0.15	0.08	0.07	0.18	0.51	0.07	0.28	0.08	2.89	0.01	0.86	0	0.16	0.07	2.05		1.05	3.49	1.83	0.16	0.69	0.45	3.03	0.63	3.17	0.59	1.41	0.16	0.52	3.33	0.37	0.21	0.15	0.27	0.11	0.22	0.29	0.03	0.66	0.26	2.7	0.1		0.19	0.28	0.54	0.3
Rhodothermaceae	0	0	0.05	0	0	0	0	0	0	0	0	0	0	0	0	0	0		0	0	0	0	0	0	0	0	0	0	0	0	0	0	0	0.05	0	0	0	0	0	0	0	0	0	0		0	0	0	0
Bacteroidaceae	23.77	11.52	1.22	0.62	0.18	6.74	3.28	4.1	3.28	32.48	1.11	6	36.01	5.2	7.31	23.4	0.04		1.29	1.25	0.39	4.73	1.91	0.8	6	48.8	0.17	16.18	28.26	7.19	2.41	2.51	11.5	6.37	1.39	3.3	0.13	3.76	2.57	3.27	4.14	34.49	0.4	5.66		6.81	5.17	20.98	15.27
Marinilabiliaceae	0	0.02	0	0	0	0	0	0	0	0	0	0	0	0	0	0	0		0	0	0	0	0	0.08	0	0	0	0	0	0	0	0	0	0.02	0	0	0	0	0	0	0	0	0	0		0	0	0	0
Porphyromonadaceae	1.57	2.42	1.05	1.13	0.36	6.44	8.75	2.84	20.8	3.73	9.13	2.32	4.73	0.83	2.96	3.14	0		0.21	0.21	0.02	4.75	0.36	0.54	3.99	4.59	1.88	3.55	2.36	0.41	1.24	0.68	2.06	2.69	2.13	1.86	0.62	5.78	3.34	0.92	13.54	2.66	2.36	1.43		0.44	2.1	4.22	1.92
Prevotellaceae	19.97	35.14	50.76	44.3	46.15	19.83	18.86	50.49	11.8	0	24.82	43.15	4.14	36.05	40.09	0	1.09		32.05	13.24	12.86	44.35	36.33	48.09	12.04	0	28.69	27.63	8.07	40.77	46.67	0.2	17.15	45.83	54.91	37.43	53.44	36.12	41.17	51.18	26.56	0	38.78	37.18		39.09	46.69	0.02	13.18
Prolixibacteraceae	0	0	0.01	0.08	0.03	0.03	0	0	0	0	0	0	0	0	0	0	0		0	0	0	0	0	0	0	0	0	0	0	0	0	0	0	0	0	0.19	0	0.03	0.01	0	0	0	0	0		0	0	0	0
Rikenellaceae	1.91	1.61	0.99	0.53	0.03	0.26	1.57	2.42	2.35	4.04	0.08	1.11	3.22	2.56	1.7	4.59	0		0.01	0	0	0.54	0.07	0	0.16	4.11	0	6.69	1.08	1.39	0.3	0.02	0.91	0.74	0.67	0.17	0.05	0.31	0.5	0.48	1.52	2.48	0	0.64		1.15	1.41	2.94	1.28
Cytophagaceae	0	0.11	1.92	1.7	1.69	2.38	1.35	0	0	0	0.03	0	0	0	0	0	0		0.3	0.02	0	1.07	0.28	0	0	0	0	0	0	0	0	0	0.03	0.26	0.69	2.36	0.57	2.68	0.84	0	0	0	0.69	0		0	0	0	0.03
Flavobacteriaceae	0	0.16	0	2.27	0.09	0.06	0.05	0	0	0	0.1	0	0	0	0	0.02	0		0	0	0	0.04	0	0	0	0	0.05	0	0	0	0	0	0.04	0.31	0	0.81	0.27	0.1	0	0	0	0	0.2	0		0	0	0	0.03
Sphingobacteriaceae	0.01	0	0.01	0.34	0.68	0	0.4	0	0	0	0	0	0	0	0	0	0		0	0.06	0	0	0	0	0	0	0	0	0	0	0	0	0.1	0.01	0	1.52	0.34	0	0	0	0	0	0	0		0	0	0	0.08
Methanomassiliicoccaceae	0	0	0	0.1	0	0.09	0	0	0	0	0	0	0	0	0	0	0		0	0.04	0	0.08	0	0	0	0	0	0	0	0	0	0	0	0	0	0.5	0	0.1	0	0	0	0	0	0		0	0	0	0
unclassified Oscillatoriales	0	0	0	0	0	0	0	0	0	0	0.12	0	0	0	0	0	0		0	0	0	0	0	0	0	0	0.12	0	0	0	0	0	0	0	0	0	0	0	0	0	0	0	0.08	0		0	0	0	0
Nostocaceae	0	0	0.12	0	0	0	0	0.09	0	0.02	0	0.01	0	0.02	0	0.04	0.02		0	0	0	0	0	0	0	0	0	0	0	0	0	0	0	0	0	0	0	0	0	0	0	0	0	0		0	0	0	0
Phormidiaceae	0	0	0.06	0	0	0	0	0.04	0	0	0	0	0	0	0	0	0		0	0	0	0	0	0	0	0	0	0	0	0	0	0	0	0	0	0	0	0	0	0	0	0	0	0		0	0	0	0
Pseudanabaenaceae	0	0	0	0	0	0	0	0	0	0	0	0	0.71	0	0	0	0		0	0	0	0	0	0	0	0	0	0	1.1	0	0	0	0	0	0	0	0	0	0	0	0	0	0	0		0	0	0	0
Elusimicrobiaceae	0	0	0	0	0.19	0.1	0	0	0	0	0	0	0	0	0	0	0		0	0	0	0.08	0	0	0	0	0	0	0	0	0	0	0	0	0	0	0	0.16	0	0	0	0	0	0		0	0	0	0
Bacillales incertae sedis	0	0	0	0	0	0	0	0	0.15	0	0	0	0	0	0	0	0		0.07	0	0	0	0	0	0.52	0	0	0	0	0	0	0	0	0.06	0.06	0	0	0.14	0	0	0.19	0.07	0	0		0	0	0	0
Bacillaceae	0.24	0	0.17	0.19	0.02	0.12	0.41	0	0	0	0.02	0	0	0.02	0.02	0	0.59		0.09	0.01	0.09	0.12	0.04	0.01	0.06	0.04	0.15	0	0	0.1	0.02	0	0.64	0.04	0.12	3.26	0	0.34	0.13	0.01	0.03	0.01	0.25	0		0.17	0.01	0.06	0.54
Paenibacillaceae	0	0	0	0	0	0	0	0	0	0	0	0	0	0	0	0	0		0	0	0	0	0	0	0	0	0	0	0	0	0	0	0	0	0	0	0	0.04	0.04	0	0	0	0.01	0		0	0	0	0
Sporolactobacillaceae	0	0	0	0	0	0	0	0	0	0	0	0	0	0	0	0	0		0	0	0	0	0	0	0	0	0	0	0	0	0	0	0	0	0	0	0	0	0.01	0	0	0	0	0		0	0	0	0
Planococcaceae	0	0	0	0.04	0	0.02	0	0	0	0	0	0	0	0	0	0	0		0	0.26	0.02	0	0	0	0	0	0	0	0	0	0	0	0	0	0	0.03	0	0	0	0	0	0	0	0		0	0	0	0.05
Staphylococcaceae	0	0	0	0.07	0	0	0	0	0	0	0	0.01	0	0	0	0	0		0	0	0	0	0	0	0	0	0	0	0	0	0	0	0	0	0	0	0	0	0	0	0	0	0	0		0	0	0	0
Aerococcaceae	0	0	0	0.01	0.07	0	0	0	0	0	0.36	0	0	0	0	0.07	0		0	0	0	0	0	0	0.03	0	0	0	0	0	0	0	0	0.11	0	0.03	0.27	0	0	0.03	0.11	0	0.2	0		0	0.06	0	0
Enterococcaceae	0	0	0	0	0	0	0	0	0.01	0	0	0	0	0	0	0	0.16		0	0	0	0	0	0	0.02	0	0	0	0	0	0	0.03	0	0	0	0	0	0	0	0	0	0	0	0		0	0	0	0
Carnobacteriaceae	0.03	0	0	0.02	0	0	0.06	0.02	0	0	0.02	0.07	0	0	0.03	0.02	0.11		0	0	0	0.05	0	0.01	0.07	0	0	0	0	0	0	0	0	0	0	0	0	0.01	0.08	0	0.05	0	0	0		0	0	0	0
Lactobacillaceae	1.62	5.18	1.15	0.98	1.15	1.81	1.02	0.47	0.13	0.41	1.53	0.64	0.09	3.88	0.27	0.65	0.28		0.87	0.29	0.62	0.98	1.69	0	0.02	0.14	5.05	1.22	0	0.08	0.11	0.96	0.64	0.86	2.06	0.45	0.55	0.68	0.86	0.75	0.74	0.03	2.85	0.16		0.3	0.4	0.96	1.41
Leuconostocaceae	0	0	0	0.31	0	0	0	0	0	0	0.55	0	0	0	0	0	0		0	0	0.02	0	0	0	0	0	0.58	0	0	0	0	0	0.02	0.01	0	5.42	0	0	0	0.07	0	0	1.24	0		0	0	0	0
Streptococcaceae	0.26	0.35	0.76	0.49	0.35	0.55	0	0.15	0	0.29	0	1.98	0.32	0.36	0.27	0.4	1.36		0.76	0.27	1.93	0.23	0.4	0.15	0.12	0.57	0.53	0.71	0.91	0.24	0.28	4.04	0.14	0.05	0.81	0.08	0.21	0.35	0.13	0.06	0.06	0.47	0.09	0.23		2.21	0.16	0.2	0.18
Christensenellaceae	0.06	0	0.01	0.16	0.03	0.04	0.47	0.05	0.22	0	0.2	0.03	0	0.02	0.02	0	0.34		0.06	0	0.03	0	0	0.04	0.03	0.02	0	0.08	0	0	0	0	0.04	0.02	0.01	0.11	0.01	0.03	0.28	0	0.57	0	0.01	0		0	0	0	0
Catabacteriaceae	0	0.06	0	0	0	0	0	0	0.03	0	0	0	0	0	0	0	0		0	0	0	0	0	0	0	0	0	0	0	0	0	0	0.02	0.21	0	0.03	0	0.04	0.01	0	0.05	0.02	0.08	0		0.01	0	0	0.02
Clostridiaceae	0.71	1.57	2.72	3.77	1.87	7.34	8.14	1.66	5.85	1.38	1.65	1.86	2.33	1.72	1.39	0.97	5.81		2.35	4.11	8.14	2.58	2.43	2.34	10.74	1.31	2.51	1.89	2.42	0.51	0.57	4.71	1.07	1.23	1.62	2.91	0.66	4.32	2.07	0.59	2.82	0.97	2.66	0.73		1.73	0.28	0.94	2.89
Clostridiales Family XI. Incertae Sedis	0.02	0	0.01	0.04	0	0	0.32	0.03	0.02	0	0.07	0	0	0	0	0.07	0		0.04	0	0	0	0	0	0	0	0.02	0	0	0	0	0.14	0.07	0	0	0	0	0	0.05	0	0.03	0	0	0		0	0	0	0
Clostridiales Family XIII. Incertae Sedis	0	0	0.5	0	0	0	0	0	0	0	0	0	0	0	0	0	0.14		0.15	0	0.02	0	0.01	0	0.23	0	0	0	0	0	0	0	0	0	0	0	0	0	0.01	0	0	0	0	0		0.01	0	0	0
Clostridiales Family XIX. Incertae Sedis	0	0	0	0	0	0.2	0	0	0	0	0	0	0	0	0	0	0.01		0	0	0	0.09	0	0	0	0	0	0	0	0	0	0	0	0	0	0	0	0.1	0	0	0	0	0.05	0		0	0	0	0
Defluviitaleaceae	0	0	0	0.03	0	0.07	0	0	0	0	0	0	0	0	0	0	0		0	0	0	0	0	0	0	0	0	0	0	0	0	0	0	0	0	0	0	0	0	0	0	0	0	0		0	0	0	0
Eubacteriaceae	3.15	2.11	2.94	1.28	3.3	2.48	0.96	3.72	1.51	2.55	1.99	2.5	10.27	1.09	2.86	5.76	0.75		2.19	0.67	2.45	2.43	0.96	1.6	0.67	4.85	3.24	3.89	0.51	1.46	2.3	3.56	1.71	1.09	1.83	1.15	3.65	3.26	1.83	5.13	1.05	5.4	1.43	1.35		6.22	1.82	5.17	4.31
Gracilibacteraceae	1.71	0.31	0.12	0	0	0.35	2.14	1.06	0.57	0	0	1.16	0	1.23	2.11	0.89	5.35		0	0	0.07	0.47	0.03	0.55	0.1	0	0.02	0.14	0	0	0.11	0.47	0.7	0.06	0	0.04	0	0.34	0.43	0.09	0	0	0	0.05		0.03	0.33	0	0.31
Lachnospiraceae	6.51	9.67	6.45	6.19	9.26	9.12	6.95	8.63	19.6	11.24	8.21	6.73	6.02	13.38	10.44	7.87	26.71		20.89	21.85	32.99	3.87	14.65	17.78	17.56	11.24	11.64	7.51	4.11	8.46	13.98	39.83	6.84	6.23	6.5	4.57	4.41	6.87	9.76	4.97	6.57	10.98	4.53	3.3		10.09	4.89	15.46	7.01
Oscillospiraceae	0.16	0.2	0.4	0.19	0.44	0.67	0.4	0.64	0.91	0.51	1.6	0.32	0.04	0.23	0.29	0.14	0		0.1	0	0	0.7	0.02	0	0.23	0.38	0.02	0.33	0.28	0.07	0.05	0	1.17	0.44	0.41	0.68	0.26	0.73	0.24	0.08	0.67	1.25	1.27	0.4		0.2	0.15	0.33	0.87
Peptococcaceae	0.42	0.05	0.16	0.43	0.39	0.32	2.05	0.09	2.16	0.07	0.32	0.46	0.05	0.53	0.5	0.22	1.07		0.39	0.05	0.44	0.18	0.13	0.18	0.86	0.05	0.08	0	0.05	0.1	0.07	0.27	1.56	0.37	0.09	0.37	0.22	0.49	1.22	0.06	4.23	0.2	0.16	0.04		0.06	0.25	0	1.2
Peptostreptococcaceae	0.07	0.04	0.06	0.03	0	0	0	0.1	0	0	0	0.04	0	0.03	0.13	0.15	1.42		1.1	0	0.9	0	0	0.29	0.04	0.03	0	0.05	0	0.04	0.02	0.4	0.01	0	0.1	0.01	0.07	0	0.02	0.11	0.01	0	0	0.02		0.01	0	0	0.04
Ruminococcaceae	24.38	11.9	12	14.12	11.02	15.81	24.31	7.88	18.72	22.15	11.47	15.16	5.07	17.25	14	22.16	26.47		7.75	5.3	8.79	13.28	20.83	10.41	14.09	10.63	10.31	13.41	12.83	20.34	10.15	12.1	27.13	10.38	6.07	12.04	5.64	17.12	17.49	6.99	15.43	26.84	13.6	15.26		11.9	6.02	25.12	30.5
Halobacteroidaceae	0	0	0	0	0	0	0	0	0	0	0	0	0	0	0	0	0.03		0	0	0	0	0	0	0	0	0	0	0	0	0	0	0	0	0	0	0	0	0	0	0	0	0	0		0	0	0	0
Syntrophomonadaceae	0.01	0.03	0.07	1.07	0.14	0	0	0	0	0.66	0	0	0	0.24	0.07	0	0		0	0	0	0.05	0	0	0	0	0	0	0	0	0	0	0.59	0.05	0	0.09	0	0.14	0	0	0.07	0	0	0		0	0.05	0	0.31
Veillonellaceae	0.38	0.04	0.01	0.01	0.51	0.83	0.2	0	0	0	5.23	0.93	0	0.38	0	1.1	1.16		0.24	0	0.13	0.18	0.03	0.03	0.02	0.29	3.43	0.49	0.71	2.27	0.93	7.03	0.51	0.01	0.4	0	0.47	0.57	0.18	0.03	0	0.05	5.59	7.61		8.25	2.28	4.44	1.09
unclassified Clostridiales	0	0.08	0.02	0.17	0.25	0.22	0.22	0.3	0.02	0.07	0.12	0.17	1.01	0.16	0	0	0		0	0.61	0	0.49	1.87	0.14	0.06	0.01	0.22	0.25	0.99	0.25	0	0.06	0.01	0.03	0.05	0.03	0.02	0.3	1.26	0	0	0	0.02	0.25		0.2	0	0	0
Thermoanaerobacterales Family IV. Incertae Sedis	0	0	0	0	0	0	0.02	0	0	0	0	0	0	0	0	0	0		0	0	0	0	0	0	0	0	0	0	0	0	0	0	0	0	0	0	0	0	0	0	0	0	0	0		0	0	0	0
Erysipelotrichaceae	1.21	1.26	1	5.53	0.6	7.24	4.06	0.41	2.43	0.5	3.77	0.17	0.52	0.39	1.41	1.16	1.99		8.55	6.01	13.72	3.22	1.93	0.2	3.51	0.35	3.34	0.16	0.04	0.14	0.72	0.49	0.24	0.58	1.6	0.67	0.74	1.53	0.29	0.01	1.02	0.15	1.25	0.02		0.1	0.6	0.93	0.2
Acidaminococcaceae	0.02	0.28	1.19	1.03	0.83	2.11	1.31	0.93	2.11	1.41	3.09	1.43	7.79	1.61	1.69	0.03	0.46		6.05	2.51	0.41	3.77	6.4	1.24	10.86	1.31	4.53	0.66	9.29	1.63	4.5	0	0.12	2.88	8.43	2.87	1.45	4.4	3.23	2.12	4.28	2.84	0.53	1.09		2.6	0.8	0	0.21
Victivallaceae	0.07	0	0.27	0.44	0.58	1.25	0	0	0.1	0	0.4	0.08	0	0.07	0	0	0.08		0.15	0.08	0	0.33	0	0	0	0	0.29	0	0	0	0	0	0.44	0.11	0.2	1.92	0.31	0.91	0	0	0	0	2.06	0		0	0	0	0.5
Nitrospinaceae	0	0.36	0	0	0	1.03	0	0	0.06	0.32	0.15	0	0.46	0.17	0.03	0	0.06		0	0	0	0.2	0	0	0	0	0.05	0	0.06	0	0	0	0.01	0.07	0	0.01	0	0.08	0	0	0	0	0	0		0	0	0	0
Brucellaceae	0	0.05	0	0	0	0	0	0	0	0	0	0	0	0	0	0.23	0		0	0	0	0	0	0	0	0	0	0	0	0	0	0	0	0.14	0	0.2	0	0	0	0	0	0	0	0		0	0	0.02	0
Caulobacteraceae	0	0	0	0	0	0	0	0	0	0	0.16	0	0	0	0	0	0		0	0	0	0	0	0	0	0	0	0	0	0	0	0	0	0	0	0	0	0	0	0	0	0	0.09	0		0	0	0	0
Kiloniellaceae	0	0	0	0	0	0	0	0	0.09	0.86	0.4	0	0	0	0	0	0		0	0	0	0	0	0	0	0.14	0.03	0	0	0	0	0	0.76	0	0	0.48	0	0	0	0	0	0.04	0.04	0		0	0	0	0.16
Kopriimonadaceae	0	0	0	0	0	0	0	0	0.02	0.09	0.13	0	0	0	0	0.87	0		0	0	0	0	0	0	0	0.02	0	0	0	0	0	0	0.09	0	0	0	0	0	0	0	0.06	0	0.1	0		0	0	0.55	0.02
Magnetococcaceae	0	0	0	0	0	0	0	0	0	0	0	0	0	0	0	0.07	0		0	0	0	0	0	0	0	0	0.09	0	0	0	0	0	0	0.05	0	0.15	0	0	0	0	0	0	0	0		0	0	0	0
Parvularculaceae	0	0	0	0	0	0	0	0	0	0	0.23	0	0	0	0	0	0		0	0	0	0	0	0	0	0	0	0	0	0	0	0	0	0	0	0	0	0	0	0	0.09	0	0.24	0		0	0	0	0
Beijerinckiaceae	0	0	0	0	0	0	0	0	0	0	0.81	0	0	0	0	0	0		0	0	0	0	0	0	0	0	0.02	0	0	0	0	0	0	0	0	0	0	0	0	0	0	0	0.05	0		0	0	0	0
Cohaesibacteraceae	0	0.13	0	0	0	0	0	0	0	0	0.82	0	0	0	0	0	0		0	0	0	0	0	0	0	0	0.12	0	0	0	0	0	0	0.1	0	0.07	0	0	0	0	0.05	0	0.33	0		0	0	0	0
Hyphomicrobiaceae	1.12	0.92	1.36	0.3	0.77	0.25	0.28	0.31	2.35	1.45	1.15	0.84	0	0.21	1.7	1.88	7.26		0.7	0.48	1	0.37	0.11	1.05	1.35	2.64	0.54	4.3	0.49	0.1	0.48	2.3	0.44	0.36	0.48	0.2	0.13	0.53	0.47	0.82	0.67	2.28	0.32	2.24		0.87	0.49	1.46	0.46
Methylobacteriaceae	0	0	0	0	0	0	0	0	0	0	0.06	0	0	0	0	0	0		0	0	0	0	0	0	0	0	0	0	0	0	0	0	0	0	0	0	0	0	0	0	0	0	0	0		0	0	0	0
Rhizobiaceae	0	0	0	0	0	0.14	0	0	0	0	0.06	0	0	0	0	0	0		0	0	0	0.06	0	0	0	0	0	0	0	0	0	0	0	0	0	0	0	0.02	0	0	0	0	0	0		0	0	0	0
Xanthobacteraceae	0	0	0	0	0	0	0	0	0	0	0.13	0	0	0	0	0	0		0	0	0	0	0	0	0	0	0	0	0	0	0	0	0	0	0	0	0	0	0	0	0	0	0.01	0		0	0	0	0
Hyphomonadaceae	0	0	0	0	0	0	0	0	0	0	0.93	0	0	0	0	0	0		0	0	0	0	0	0	0	0	0.04	0	0	0	0	0	0	0	0	0	0	0	0	0	0	0	0.57	0		0	0	0	0
Acetobacteraceae	0	0	0	0	0	0.02	0	0	0	0.02	0.19	0	0	0	0	0	0		0	0	0	0	0	0	0	0.01	0	0	0	0	0	0	0	0	0.01	0	0	0	0	0	0	0	0.03	0		0	0	0	0
Rhodobacteraceae	0	0	0.05	0	0	0	0	0.02	0	0	0	0	0	0	0	0	0		0	0	0	0	0	0	0	0	0	0	0	0	0	0	0	0	0	0	0	0	0	0	1.14	0	0	0		0	0	0	0
Rhodospirillaceae	0.04	0.16	0	0.08	0	0.08	0	0	0.6	4.09	0.47	0	0	0	0	1.04	0.03		0	0	0	0.1	0	0	0.02	0.9	0	0	0	0	0	0	3.42	0.34	0	1.78	0	0.03	0	0	0	0.27	0.09	0		0	0	0.16	0.62
Rhodothalassiaceae	0	0	0	0	0	0	0	0	0	0	1.19	0	0	0	0	0	0		0	0	0	0	0	0	0	0	0	0	0	0	0	0	0	0	0	0	0	0	0	0	0	0	0.64	0		0	0	0	0
Sphingomonadaceae	0	0	0	0	0	0.31	0	0	0	0	0	0	0	0	0	0	0		0	0	0	0.33	0	0	0	0	0	0	0	0	0	0	0.01	0	0	0	0	0.05	0	0	0	0	0	0		0	0	0	0
Burkholderiaceae	0	0	0.22	0	0	0.2	0.13	0	0	0	0.11	0	0	0	0	0	0		0.36	0	0	0.04	0	0	0	0	0	0	0	0	0	0	0	0	0.12	0	0	0.11	0.08	0	0	0	0.2	0		0	0	0	0
Oxalobacteraceae	0	1.12	0.76	0	0.56	2.95	0.33	0.32	0.01	0	1.86	0	0	3.11	1.56	0	0		0.14	0	0	1.5	0	0.02	0.02	0	0.19	0	0	0.06	0.58	0	0	0.29	0.03	0	10.13	0.8	0	0.41	0	0	0.2	0		0	1.49	0	0
Erythrobacteraceae	0	0	0	0.05	0	0	0	0	0	0	0	0	0	0	0	0	0		0	0.19	0	0	0	0	0	0	0.03	0	0	0	0	0	0	0	0	0.08	0	0	0	0	0	0	0	0		0	0	0	0
Alcaligenaceae	0	0	0	0.03	0	0	0	0	0	0	0	0	0	0	0	0	0		0	0	0	0	0	0	0	0	0	0	0	0	0	0	0	0	0	0.02	0	0	0	0	0	0	0	0		0	0	0	0
Comamonadaceae	0	0	0	0	0	0	0	0	0	0	0	0	0.72	0	0	0	0		0	0	0	0	0	0	0	0	0	0	0.92	0	0	0	0	0	0	0	0	0	0	0	0	0	0	0		0	0	0	0
Sutterellaceae	4.22	4.05	1.9	3.47	2.78	2.14	0.56	3.4	0.96	2.72	1.57	2.58	7.7	2.98	2.97	0.91	0.15		5.45	0.68	0	3.65	0.05	0.51	4.63	1.28	1.4	3.71	12.17	3.53	3.46	3.95	8.2	4.18	2.85	6.13	1.29	1.44	0.39	1.7	4.42	2.63	3.57	3.54		3.54	4.15	2.5	9.12
Bdellovibrionaceae	0	0	0	0.2	0.08	0.05	0	0	0	0	0	0	0	0	0	0	0		0	0	0	0.01	0	0	0	0	0.08	0	0	0	0	0	0	0	0	0	0	0.05	0	0	0	0	0.01	0		0	0	0	0
Desulfovibrionaceae	3.2	1.15	3.81	1.51	0.84	2.63	5.32	0.7	1.09	6.82	1.42	3.62	6.57	1.48	1.31	5.62	3.7		3.28	5.56	1.16	0.89	7.25	0.26	2.85	1.81	1.71	1.12	4.64	1.07	1.32	0.91	2.23	0.95	0.66	2.63	1.39	1.12	5.44	0.44	1.69	3.04	3.25	2.6		1.15	0.71	3.83	2.21
Desulfuromonadaceae	0	0.07	0.05	0.07	0	0	0	0	0	0	0	0	0	0	0	0	0		0	0	0	0	0	0	0	0	0	0	0	0	0	0	0	0.09	0.15	0	0	0	0	0	0	0	0	0		0	0	0	0
Campylobacteraceae	0	0	0	0	0	0	0	0	0	0	0.61	0	0	0	0	0	0		0	0	0	0	0	0	0.06	0	1.52	0	0	0	0	0	0	0	0	0	0	0	0	0	0	0	0.77	0		0	0	0	0
Helicobacteraceae	0	0	0	0	0	0	0	0	0	0	0.15	0	0	0	0	0	0		0	0	0	0	0	0	0	0	0	0	0	0	0	0	0	0	0	0	0	0	0	0	0	0	0	0		0	0	0	0
Geobacteraceae	0	0	0	0.6	0.03	0.06	0	0	0	0	0	0	0	0	0.44	0	0		0	0	0.35	0.11	0	0	0	0	0	0	0	0	0.26	0	0	0	0	0	0.25	0.06	0	0.04	0	0	0	0		0	0.33	0.02	0
Succinivibrionaceae	0	0	0	0	0	0.24	0	0	0	0	2.17	0	0	0	0	0	0		0	0	0	0.22	0	0	0	0	0.24	0	0	0	0	0	0	0	0	0	0	0.12	0	0	0	0	0.27	0		0	0	0	0
Chromatiaceae	0	0	0	0	0.38	0	0	0.05	0	0	0	0.01	0	0	0	0	0		0	0	0	0	0	0.06	0	0	0.06	0	0	0	0	0	0	0	0	0	0.01	0	0	0	0	0	0.03	0		0	0	0	0
Aeromonadaceae	0	0	0	0	0	0	0	0	0	0	0	0	0	0	0.46	0	0		0	0	0	0	0	0	0	0	0	0	0	0	0	0	0	0	0	0	0	0	0	0	0	0	0	0		0	0	0	0
Alteromonadaceae	0	0	0	0.21	0	0	0	0	0.06	0.28	0	0	0.48	0	0	0	0.02		0	0	0	0	0	0	0	0	0	0	0	0	0	0	0.17	0	0	0	0	0	0	0	0.01	0	0	0		0	0	0	0.39
Cardiobacteriaceae	0	0	0	0	0	0	0	0	0	0	0.02	0	0	0	0	0	0		0	0	0	0	0	0	0	0	0	0	0	0	0	0	0	0	0	0	0	0	0	0	0	0	0.02	0		0	0	0	0
Enterobacteriaceae	1.14	0.84	0.54	1.59	12.92	0.09	2.18	2.4	0.12	0.89	1.72	0.89	0	4.47	2.7	1	7.91		0.2	31.81	4.52	0.07	0.11	6.7	0.16	0.6	0.28	4.12	0	1.07	0.57	5.34	8.15	10.64	0.2	2.02	11.23	0.1	3.27	7.9	2.49	0.73	0.5	12.84		0.22	18.39	2.37	1.41
unclassified Gammaproteobacteria	0	0	0	0	0	0	0	0	0	0	0	0	0	0	0	0	0		0	0.13	0	0	0	0	0	0	0	0	0	0	0	0	0.07	0	0	0.05	0	0.02	0.11	0	0	0	0	0		0	0	0	0
Pasteurellaceae	1.13	6.3	3.88	0.07	0.61	0.33	0.2	4.94	0.07	0.65	0.05	5.35	0.62	0	0.75	14.57	1.6		1.62	0	6.21	1.02	1.26	6.19	0.22	2.56	3.39	0	2.3	8.31	7.61	3.31	0.22	0.51	4.79	0.21	0.85	0.4	1.49	11.26	0.53	0.22	1.61	2.47		1.29	0.17	6.52	1.81
Moraxellaceae	0	0	0	0	0	0	0.04	0	0.03	0.02	0	0	0	0.03	0.02	0	0.02		0.04	0	0.04	0.1	0.03	0	0.02	0.05	0.04	0.05	0	0	0	0.02	0	0	0	0.01	0	0	0.03	0.01	0.06	0.05	0.01	0		0.03	0	0	0
Pseudomonadaceae	0	0	0	0	0	0	0	0	0	0	0	0	0.09	0	0	0	0		0	0	0	0	0	0	0	0	0	0	0	0	0	0	0	0	0	0	0	0	0	0	0	0	0	0		0	0	0	0
Piscirickettsiaceae	0	0	0	0	0	0	0	0	0	0	0.09	0	0.03	0	0	0	0		0	0	0	0	0	0.02	0	0	0.02	0	0.1	0	0	0	0	0	0	0	0	0	0	0	0	0	0	0		0	0	0	0
Brachyspiraceae	0	0	0	0	0	0	0	0	0	0	0.12	0	0	0	0	0	0		0	0.04	0	0	0	0	0	0	0.28	0	0	0	0	0	0	0	0	0	0	0	0	0	0	0	0.19	0		0	0	0	0
Synergistaceae	0	0	0.03	0.11	0.06	0	0.42	0	0.9	0	0.05	0	0	0	0.07	0.05	0.03		0.14	0.06	0.18	0	0.01	0.01	0.06	0	0	0	0	0	0	0.17	0	0.02	0.01	0.02	0.04	0.17	0.13	0	1.18	0	0.01	0		0	0	0	0
Acholeplasmataceae	0.04	0.37	0.21	2.36	0	0.84	0	0	0.25	0	0.31	0	0	0.17	0.11	0.72	0		0.1	0	0.01	1.08	0	0	1.28	0	0.12	0	0	0.06	0	0	0.04	0.3	0.04	0.25	0.04	0.61	0	0	1.73	0	0	0		0.07	0.05	0.12	0
Anaeroplasmataceae	0	0.17	0	0.38	0	0.55	0	0	0.03	0	0	0	0	0	0	0.12	0		0	0	0	0.53	0	0	0	0	0	0	0	0	0	0	0	0.05	0	0.01	0	0.25	0	0	0	0	0	0		0	0	0.16	0
Entomoplasmataceae	0	0	0	0	0	0	0	0	0	0	0.04	0	0	0	0	0	0		0	0	0	0	0	0	0	0	0	0	0	0	0	0	0	0	0	0	0	0	0	0	0	0	0	0		0	0	0	0
Spiroplasmataceae	0.64	0.14	0.16	0.04	0.21	0.32	2.48	1	0	0	0.34	0	0	0.1	0.16	0.03	0.48		0.2	0	0.53	0.27	0.08	0.01	0	0	0.48	0	0	0.01	0.02	0.12	0	0.05	0.28	0.01	0.06	0.75	0.15	0	0.2	0.2	0.2	0.2		0.2	0.2	0	0
Mycoplasmataceae	0	0	0.43	0.68	0.28	0.63	0	0.41	0	0	0.45	0	0	0	0	0	0		0.09	0.05	0.06	0.3	0	0.2	0	0	0.59	0	0	0	0	0	0	0.1	0.02	0.18	0.07	0.42	0	0.07	0	0	0.53	0		0	0.03	0	0
Puniceicoccaceae	0.02	0	0.22	0	0.03	0.43	0	0	0	0	0	0	0	0	0	0	0		0	0	0	0.19	0	0	0	0	0	0	0	0	0	0	0.28	0.1	0	0	0	0.4	0	0	0	0	0	0		0	0	0	0.03
Verrucomicrobiaceae	0	0	0	0.07	0.01	0.06	0.23	0	0	0.01	0	0.15	0	0	0	0	0.3		0	0	0	0	0	0	0	0.01	0	0.03	0	0	0	0	0	0	0	0	0	0	0	0	0	0	0	0		0	0	0	0
[truncated: 15 more columns]
