# Supplementary material for: Dynamics of Gut Microbiota and Short-Chain Fatty Acids during a Cycling Grand Tour Are Related to Exercise Performance and Modulated by Dietary Intake
Source: Nutrients. 2024 Feb 27;16(5):661. doi: 10.3390/nu16050661 (PMC10934853; doi:10.3390/nu16050661)
Supplement: Supplementary file 1 [file nutrients-16-00661-s001.zip › nutrients-2844812-supplementary/Fernandez Sanjurjo et al_Supplementary Table S3.xlsx]

## Sheet: Genera and Species
		A																B																C
Genus	Species	1	2	3	4	5	6	7	8	101	102	103	104	105	106	107	108	1	2	3	4	5	6	7	8	101	102	103	104	105	106	107	108	1	2	3	4	5	6	7	8	101	102	103	104	105	106	107	108
Bifidobacterium		0.05	0	0.03	0.02	0.05	0	0	0.04	0.2	0	2.77	0.24	0.13	0.02	0	0	0.91		0.1	0.7	0.03	0	0	0	4.27	0.59	8.31	1.19	4.93	0.21	0.65	3.04	0.02	0.03	0	0.4	0	0	0.01	0.02	1.56	1.55	2.73	0.83		1.03	0.09	0.03
	animalis	0	0	0	0	0.05	0	0	0.02	0	0	1.02	0	0	0	0	0	0		0	0	0.03	0	0	0	0	0	0	0	0	0	0	0	0.01	0	0	0	0	0	0.01	0.02	0	0	0	0		0	0	0
	dentium	0	0	0	0	0	0	0	0	0	0	0	0	0	0	0	0	0		0	0	0	0	0	0	0	0	0	0	0	0	0	0	0	0	0	0	0	0	0	0	0	0	0	0		0	0	0
	pseudocatenulatum	0	0	0	0	0	0	0	0.01	0	0	0	0	0	0	0	0	0		0	0	0	0	0	0	0	0.11	0	0	0	0	0	0	0	0	0	0	0	0	0	0	0	0.06	0	0		0	0	0
	adolescentis	0.02	0	0	0.01	0	0	0	0	0.04	0	0.06	0	0.08	0.02	0	0	0.39		0.09	0.07	0	0	0	0	1.16	0	0.38	0	2.96	0.14	0.31	0.68	0.01	0	0	0.08	0	0	0	0	0.55	0	0.12	0		0.89	0.02	0
	bifidum	0	0	0	0	0	0	0	0	0	0	0	0	0	0	0	0	0		0	0	0	0	0	0	0	0	0	0.01	0.2	0	0	0	0	0	0	0	0	0	0	0	0	0	0	0.28		0	0	0
	longum	0.02	0	0.03	0	0	0	0	0	0	0	0	0.04	0.05	0	0	0	0.08		0	0.4	0	0	0	0	0.34	0.09	0	0.06	0.5	0	0.04	1.65	0	0	0	0.24	0	0	0	0	0.07	0.68	0	0.22		0	0.05	0.03
	stercoris	0	0	0	0	0	0	0	0	0	0	0	0	0	0	0	0	0.03		0	0	0	0	0	0	0	0	0	0.02	0	0	0	0	0	0	0	0	0	0	0	0	0	0	0	0		0	0	0
	angulatum	0	0	0	0	0	0	0	0	0	0	0	0	0	0	0	0	0		0	0	0	0	0	0	0	0	0.46	0	0	0	0	0	0	0	0	0	0	0	0	0	0	0	0.32	0		0	0	0
	catenulatum	0	0	0	0	0	0	0	0	0	0	0	0	0	0	0	0	0		0	0	0	0	0	0	0	0	0.33	0	0	0	0	0	0	0	0	0	0	0	0	0	0	0	0.78	0		0	0	0
Eggerthella	lenta	0	0	0	0	0	0	0	0	0	0	0	0	0	0	0	0	0		0	0	0	0	0	0	0	0	0	0.14	0	0	0	0	0	0	0	0	0	0	0	0	0	0	0	0		0	0	0
Collinsella	aerofaciens	0.06	0	0.02	0.01	0	0.07	0.14	0.05	0.03	0	0.69	0	0.05	0	0.04	0.04	0.55		0.39	0.78	0.37	0.06	0.07	0.1	0.18	0.17	1.24	0	0.2	0.01	0.1	0.61	0.01	0.01	0.03	0.01	0.02	0.07	0.07	0	0.06	0	0.51	0		0	0.02	0.04
Olsenella	sp.	0	0	0.05	0	0	0	0	0	0	0	0.03	0	0	0	0	0	0		0.03	0	0	0	0	0	0	0	0	0	0	0	0	0	0	0	0.02	0	0	0	0	0	0	0	0	0		0	0	0
Senegalimassilia		0	0	0	0	0	0	0	0	0	0	0.05	0	0	0	0	0	0.07		0.01	0.05	0.04	0	0	0	0	0	0	0	0	0	0	0.04	0	0	0	0	0	0	0	0	0	0	0	0		0	0	0
	anaerobia	0	0	0	0	0	0	0	0	0	0	0.05	0	0	0	0	0	0.02		0.01	0.05	0.04	0	0	0	0	0	0	0	0	0	0	0.04	0	0	0	0	0	0	0	0	0	0	0	0		0	0	0
Slackia	isoflavoniconvertens	0	0	0	0.01	0	0	0	0	0	0	0.11	0	0	0	0	0	0		0.02	0.03	0.14	0	0	0	0	0.01	0	0	0.04	0	0	0.54	0	0	0.02	0	0	0	0	0	0	0	0	0		0	0	0
Bacteroides		22.41	11.04	1.2	0.38	0.05	5.2	3.1	3.77	2.91	31.45	0.13	5.66	35.54	5.06	7.02	21.66	0.04		1.29	1.17	0.39	3.07	1.75	0.47	5.88	48.06	0.09	15.81	27.95	7.14	2.3	2.09	10.64	5.9	1.37	3.13	0.08	2.23	2.41	2.88	4.14	34.03	0.03	5.46		6.71	4.95	16.34
	barnesiae	0	0	0	0	0	0	0	0	0.08	0	0	0	0	0	0	0	0		0	0	0	0	0	0	0.02	0	0	0	0	0	0	0	0	0	0	0	0	0	0	0	0.02	0	0	0		0	0	0
	caccae	0.25	0.08	0	0.18	0	0	0	0.04	0.48	0.7	0	0.97	0.57	0	0.12	0	0		0	0.07	0	0	0	0	0.09	1.39	0	1.47	0.31	0	0.02	0	0.16	0	0	1.13	0	0	0	0.05	0.19	0.71	0	0.7		0.03	0.05	0
	cellulosilyticus	0	0	0	0	0	0	0	0	0	0.1	0	0	0.09	0	0.16	0.35	0		0	0	0	0	0	0	0	0.1	0	0	0	0	0	0.11	0.04	0	0	0	0	0	0	0	0	0.12	0	0		0	0.02	0.31
	clarus	0	0	0	0	0	0.02	0	0	0	0	0	0	0	0	0	0	0		0	0	0	0	0	0	0	0	0	0	0	0	0	0	0	0	0	0	0	0	0	0	0	0	0	0		0	0	0
	faecichinchillae	0.04	0	0	0	0	0	0	0	0	0	0.05	0	0.02	0	0	0	0		0	0	0	0	0.02	0	0	0	0.06	0	0	0	0	0	0.02	0	0	0	0	0	0.02	0	0	0	0	0		0	0	0
	faecis	0.04	0	0	0	0	0	0	0	0.08	0.02	0	0	0.36	0	0	0	0		0	0	0	0.02	0	0	0	0.02	0	0	0.02	0	0	0	0.02	0.01	0	0	0	0.03	0	0	0.05	0	0	0		0	0	0
	nordii	0	0	0	0	0	0	0	0	0.01	0	0	0	0	0	0	0	0		0	0	0	0	0	0	0	0	0	0	0	0	0	0	0	0	0	0	0	0	0	0	0.06	0	0	0		0	0	0
	oleiciplenus	0	0	0	0	0	0	0	0	0.01	0	0	0	0	0	0	0	0		0	0	0	0	0	0	0	0	0	0	0	0	0	0	0	0	0	0	0	0	0	0	0	0	0	0		0	0	0
	coprophilus	0	0	0.34	0	0	0	1.11	0	0	0	0	0	0	1.77	0	0	0		0.3	0.1	0	0	0.45	0	0	0	0	0	0	1.5	0	0	0	0	0.67	0.22	0	0	0.88	0	0	0	0	0		2.2	0	0
	coprocola	0	0.04	0	0	0	1.59	0	0	0	0	0	0	0	0	0	0	0		0	0	0	1.38	0	0	0	0	0	0	0	0.02	0	0	0	1.15	0	0	0	0.96	0	0	0	0	0	0		0	0	0
	dorei	0	0.02	0.21	0	0	0.31	0	0.61	0.34	1.94	0	0.66	1.07	0	0	2.04	0		0.09	0	0	0	0.01	0.02	0.56	1.85	0	0.98	1.17	0	0	0.06	0	0	0.11	0	0	0	0	0.2	0.3	1.18	0	0.39		0	0	2.04
	finegoldii	0.01	0.22	0	0	0	0	0	0.1	0	0	0	0	1.21	0	0.06	0.3	0		0.01	0	0	0	0	0	0	0	0	0	0.29	0	0	0	0.02	0.06	0.08	0	0	0	0	0.09	0	0	0	0		0	0	0.67
	massiliensis	1.68	4.53	0	0	0	0	0	0.79	0	5.93	0	0	0	0.04	0	1.98	0		0	0	0	0	0	0.1	0.07	4.29	0	0	0	0.09	0	0.61	0.9	0.89	0	0	0	0	0	0.38	0.49	3.6	0	0		0.04	0	2.66
	eggerthii	0	0	0	0	0	0.16	0	0	0	3.93	0	0	0	0	0.25	3.81	0		0	0	0	0.07	0	0	0	6.95	0	0	0	0	0	0.05	0	0.08	0	0	0	0.01	0	0	0	4.09	0	0		0	0.02	0.09
	fragilis	0	0	0	0	0	0	0	0	0	0	0	0	0.06	0	0	0	0		0	0	0	0	0	0	0	0	0	0.05	0	0	0	0	0	0	0	0	0	0	0	0	0	0	0	0		0	0	0
	intestinalis	0	0	0	0	0	0.12	0.14	0	0	0.13	0	0.01	0.14	0	0.23	0.44	0		0	0	0	0	0	0	0	0.13	0	0.01	0	0	0	0.02	0.01	0	0	0	0	0	0	0	0	0.08	0	0		0	0.03	0.26
	ovatus	0.07	0.18	0	0	0	0.06	0.09	0	0.05	0.18	0	0	0.26	0.04	0.02	0.13	0		0.01	0	0	0.03	0.09	0	0.1	0.56	0	0	0.1	0.04	0.04	0.11	0.1	0.06	0	0	0	0	0.31	0	0.14	0.35	0	0		0.06	0.1	0.49
	plebeius	9.12	1.1	0	0	0	0.56	0	1.01	0	0	0	0	0	0.59	0.04	0	0		0	0	0	0.07	0	0.14	0	0	0	0	0	2.81	0.02	0	2.71	0.79	0	0	0	0.06	0	0.78	0	0	0	0		2.91	0.02	0
	salyersiae	0	0	0	0	0	0	0	0	0	0	0	0	0.87	0	0	0	0		0	0	0	0	0	0	0	0	0	0	0.03	0	0	0	0	0	0	0	0	0	0	0	0	0	0	0		0	0	0
	sp.	0	0.19	0.09	0	0	0	0	0.01	0.02	0.33	0	0.06	0.02	0.04	0.13	0.25	0		0.02	0	0	0	0	0	0.06	0.63	0	0.35	0	0.06	0.03	0	0	0.06	0.09	0	0	0	0	0	0.05	0.37	0	0.06		0.02	0.07	0.27
	stercorirosoris	0	0	0	0	0	0	0	0	0	0.08	0	0	0.02	0	0	0.06	0		0	0	0	0	0	0	0	0.1	0	0	0	0	0	0.02	0	0	0	0	0	0	0	0	0	0.09	0	0		0	0	0.04
	stercoris	1.92	0.45	0.02	0	0	0	0	0	0	0.09	0	0.05	0	0	0.45	0	0.01		0	0	0	0	0	0	0	0.13	0	0.44	0	0	0.16	0	0.87	0.02	0.03	0	0	0	0	0	0	0.12	0	0.09		0.03	0.28	0
	thetaiotaomicron	0.04	0.03	0.03	0.02	0	0.02	0.65	0.01	0.02	0.65	0	0.19	0.05	0.56	0.53	0.33	0		0.15	0	0	0.03	0.24	0	0	0.41	0	0.65	0	0.04	0.11	0.02	0.02	0.04	0.03	0.01	0.02	0.08	0.22	0.02	0	0.19	0.03	0.31		0.07	0.23	0.23
	uniformis	1.7	0.24	0.24	0.11	0	0.41	0.13	0.12	0.3	4.15	0	0.39	6.8	0.42	2.28	3.03	0		0.29	0	0	0.23	0.02	0	0.4	5.6	0	0.39	10.85	0.02	0.28	0.67	0.89	0.3	0.18	0.02	0.02	0.31	0.04	0.03	0.1	3.95	0	0.06		0.01	0.65	1.63
	vulgatus	4.87	3.44	0.09	0.01	0.05	0.76	0.56	0.88	1.07	10.21	0.02	2.35	17.9	1.2	1.82	7.59	0.03		0.32	0.98	0.03	0.57	0.75	0.21	4.3	21.69	0	9.26	11.93	2.16	1.44	0.34	4.13	1.46	0.02	1.31	0.04	0.2	0.48	1.29	2.44	16.79	0	3.35		1.11	2.96	6.16
	xylanisolvens	0.1	0	0.04	0.02	0	0.02	0.13	0.06	0	0.1	0.04	0.34	0.19	0	0	0	0		0	0	0	0	0.04	0	0	0.21	0.03	0.72	0.07	0	0	0	0.14	0	0.01	0	0	0	0.06	0	0	0.09	0	0.15		0	0	0.02
Barnesiella		0.31	0.68	0	0.02	0	0.75	0.14	0.17	1.93	0.48	0.08	0.85	0.6	0.15	0.84	0.73	0		0	0	0	0.69	0	0	0.27	1.94	0	1.26	0.27	0.08	0.13	0	0.04	0.57	0.06	0.22	0	0.35	0.03	0.04	0.99	1.4	0	0.54		0.08	0.46	0.69
	intestinihominis	0.31	0	0	0.02	0	0	0.14	0.17	1.88	0.39	0.08	0.62	0.6	0.03	0.82	0.73	0		0	0	0	0	0	0	0.27	1.3	0	1.08	0.27	0.04	0.13	0	0.04	0	0.06	0.22	0	0	0.03	0.04	0.99	0.79	0	0.25		0.05	0.43	0.67
Butyricimonas		0.2	0.04	0.33	0.02	0.04	0	0.18	0.11	0.19	0.18	0.02	0.03	0.06	0	0.05	0.28	0		0	0	0	0.01	0	0	0	0.08	0	0.08	0.04	0	0	0	0.05	0.04	0.11	0.05	0.02	0.09	0.03	0	0.03	0.04	0	0		0.02	0.01	0.55
	sp.	0.16	0.02	0.06	0	0	0	0	0.05	0.01	0.13	0	0	0	0	0	0.08	0		0	0	0	0	0	0	0	0.05	0	0	0	0	0	0	0.03	0	0.07	0	0	0	0	0	0	0.03	0	0		0.01	0	0.25
	synergistica	0	0	0	0.02	0	0	0	0	0	0	0	0	0	0	0	0	0		0	0	0	0	0	0	0	0	0	0	0	0	0	0	0	0	0	0.02	0	0	0	0	0	0	0	0		0	0	0
	virosa	0	0.02	0.05	0	0	0	0.09	0.06	0.18	0	0	0	0	0	0.05	0	0		0	0	0	0	0	0	0	0	0	0	0	0	0	0	0	0.04	0	0	0.02	0	0.03	0	0.03	0	0	0		0	0.01	0
Coprobacter	fastidiosus	0	0	0	0	0	0	0	0	0	0.04	0	0	0	0	0	0	0		0	0	0	0	0	0	0	0	0	0	0	0	0	0	0	0	0	0	0	0	0	0	0	0	0	0		0	0	0.03
Odoribacter		0.3	0.35	0.09	0.46	0.17	0.48	0.12	0.3	0.31	0.19	0	0.25	0.3	0.08	0.5	0.29	0		0.03	0.05	0	0.75	0.07	0	0.17	0.6	0	0.49	0.25	0.13	0.08	0	0.28	0.72	0.28	0.27	0.1	0.52	0.17	0.06	0.24	0.25	0	0.05		0.1	0.46	1.53
	splanchnicus	0.22	0.26	0.08	0.36	0.16	0.37	0.12	0.26	0.27	0.17	0	0.22	0.2	0.08	0.38	0.15	0		0.03	0.05	0	0.66	0.07	0	0.15	0.56	0	0.42	0.2	0.11	0.06	0	0.25	0.58	0.26	0.23	0.06	0.43	0.15	0.06	0.21	0.25	0	0.05		0.1	0.39	1.05
Parabacteroides		0.73	0.78	0.03	0.22	0	2.83	1.12	0.24	4.51	2.4	0.8	0.96	3.01	0.41	1.47	1.11	0		0.07	0.16	0.02	0.95	0.13	0.13	1.85	1.46	0.38	1.23	1.73	0.12	1.03	0.68	1.58	0.63	0.16	0.83	0.25	1.05	0.93	0.12	1.63	0.72	0.81	0.78		0.2	1.17	0.91
	distasonis	0.54	0.44	0.02	0.18	0	2.42	0.17	0.1	1.77	1.76	0.06	0.26	2.1	0.22	0.2	0.86	0		0.07	0.06	0.02	0.2	0.01	0.05	0.67	0.85	0	0.39	0.11	0	0.31	0.33	0.88	0.18	0.04	0.41	0.06	0.22	0.09	0	0.74	0.37	0	0.05		0.06	0.37	0.68
	merdae	0	0.31	0.01	0	0	0.1	0.04	0.14	2.63	0.5	0.2	0.66	0.89	0.19	1.27	0.2	0		0	0.1	0	0.75	0.01	0.08	1.13	0.56	0.17	0.79	1.62	0.12	0.72	0.35	0.06	0.44	0.12	0.34	0.19	0.77	0.06	0.12	0.86	0.33	0.65	0.73		0.14	0.78	0.18
	goldsteinii	0.02	0	0	0	0	0	0	0	0	0	0	0	0	0	0	0	0		0	0	0	0	0	0	0	0	0	0	0	0	0	0	0.08	0	0	0	0	0	0	0	0	0	0	0		0	0	0
	johnsonii	0.15	0	0	0	0	0	0	0	0	0.01	0	0	0	0	0	0	0		0	0	0	0	0	0	0	0.01	0	0	0	0	0	0	0.47	0	0	0	0	0	0	0	0	0	0	0		0	0	0
Tannerella	sp.	0	0	0	0	0	0	0	0	0	0.13	0	0	0	0	0	0	0		0	0	0	0	0	0	0	0	0	0	0	0	0	0	0	0	0	0	0	0	0	0	0	0	0	0		0	0	0
Paraprevotella		0.73	0.67	0.36	0.54	0.16	0.34	1.62	0.77	4.32	0	0.13	0	4.12	0.85	0	0	0.09		0.27	0.43	0	0.51	0.4	0.02	2.05	0	0	0	7.96	1.47	0	0	3.02	0.81	0.63	3.71	0.18	0.33	0.72	0.21	8.48	0	0.11	0		0.67	0	0
	clara	0	0.22	0.07	0.32	0.1	0.14	0.11	0.07	2.67	0	0	0	2.46	0.11	0	0	0		0.03	0.23	0	0.24	0.05	0	1.13	0	0	0	4.59	0.18	0	0	0.07	0.22	0.16	2.11	0.08	0.16	0.06	0.01	4.95	0	0.01	0		0.19	0	0
Prevotella		0.11	30.74	47.9	40.93	39.39	13.38	14.14	47.76	6.59	0	19.31	42.87	0	34.52	38	0	0.23		25.05	12.59	10.05	38.48	35.38	47.18	9.88	0	27.08	27.58	0	37.87	45.95	0.2	0	39.37	49.08	31.68	44.41	31.87	38.59	49.96	17.1	0	36.33	37.08		37.17	45.7	0
	copri	0.09	26.76	45.59	31.33	32.32	11.49	13.52	38.65	6.2	0	15.36	35.05	0	31.17	35.58	0	0.19		23.33	10.26	8.33	35.87	34.26	40.12	9.47	0	24.1	24.12	0	32.57	43.08	0.13	0	35.91	46.84	24.55	37.1	29.6	36.93	43.06	16.35	0	32.7	30.5		31.23	42.58	0
	stercorea	0	0	0	7.47	4.57	0	0	0	0	0	0.59	0	0	0	0	0	0		0	1.72	0.88	0	0	0	0	0	0.67	0	0	0	0	0	0	0	0	6.42	2.84	0	0	0	0	0	0.79	0		0	0	0
	sp.	0	0	0	0	0	0.02	0	0	0	0	0	0	0	0	0	0	0		0	0	0	0	0	0	0	0	0	0	0	0	0	0	0	0	0	0	0	0	0	0	0	0	0	0		0	0	0
Alistipes		1.91	1.61	0.99	0.53	0.03	0.26	1.57	2.42	2.28	3.88	0.08	1.11	3.22	2.15	1.7	3.95	0		0.01	0	0	0.54	0.07	0	0.16	4.04	0	6.69	1.08	1.24	0.3	0.02	0.91	0.7	0.67	0.13	0.05	0.31	0.5	0.48	1.47	2.48	0	0.64		0.89	1.41	2.56
	Alistipes	0	0	0	0	0	0	0	0	0	0	0	0	0	0	0	0	0		0	0	0	0	0	0	0	0	0	0	0	0	0	0	0	0	0	0	0	0	0	0	0.1	0	0	0		0	0	0
	indistinctus	0	0	0	0	0	0	0	0	0.2	0	0	0	0	0	0	0	0		0	0	0	0	0	0	0	0	0	0.01	0	0	0	0	0	0	0	0	0	0	0	0	0	0	0	0		0	0	0
	onderdonkii	0.26	0	0	0.16	0	0.14	0	0.04	0.28	1.35	0	0.06	0.17	1.07	0	1.78	0		0	0	0	0	0	0	0	0.76	0	0.15	0.05	0.53	0	0	0.04	0	0	0.02	0	0	0	0	0.08	0.36	0	0		0.3	0	1.02
	finegoldii	0	0	0.04	0	0	0	0	0	0.01	0.01	0	0.1	0.02	0	0	0.14	0		0	0	0	0	0	0	0	0.05	0	0.47	0	0	0	0	0	0	0	0	0	0	0	0	0	0	0	0		0	0	0.02
	putredinis	1.34	1.39	0.91	0	0	0	1.47	2.04	0.74	1.81	0.04	0.73	2.07	0.46	1.51	0.18	0		0	0	0	0.49	0.07	0	0.04	1.89	0	4.32	0.81	0.39	0.24	0	0.82	0.37	0.63	0	0	0.3	0.48	0.44	0.61	1.7	0	0.6		0.39	1.26	0.07
	senegalensis	0.01	0	0	0.04	0	0.02	0	0.02	0.02	0.01	0.02	0.01	0	0	0	0	0		0	0	0	0	0	0	0	0	0	0.06	0	0	0	0	0	0	0	0	0	0.01	0	0	0	0	0	0		0	0	0
	shahii	0.12	0.16	0.04	0.03	0.03	0.03	0.1	0.22	0.16	0.03	0	0.06	0.62	0.07	0.1	0.13	0		0.01	0	0	0.03	0	0	0.02	0.15	0	0.52	0.17	0.04	0.04	0	0.01	0.24	0.04	0	0	0	0	0.01	0	0.02	0	0.02		0.01	0.09	0.22
	sp.	0.06	0.02	0	0.2	0	0	0	0.09	0.25	0.06	0	0.05	0	0	0	0	0		0	0	0	0	0	0	0.02	0.04	0	0.34	0	0.02	0	0	0.01	0.03	0	0.04	0	0	0	0	0.17	0	0	0		0.01	0	0
Lactobacillus		1.4	3.73	1.07	0.09	0.57	0.03	0.12	0.43	0	0.39	0.41	0.64	0.09	0	0.03	0.61	0.27		0.87	0.24	0.41	0.27	1.66	0	0	0.13	4.49	1.22	0	0	0	0.96	0.54	0.53	2	0	0.35	0.34	0.09	0.7	0	0.03	0.49	0.16		0.05	0.04	0.96
	delbrueckii	0	0	0	0	0	0	0	0	0	0	0	0	0	0	0	0	0.01		0	0	0	0	0	0	0	0	0	0	0	0	0	0	0	0	0	0	0	0	0	0	0	0	0	0		0	0	0
	rogosae	1.31	3.65	1.07	0.09	0.5	0.02	0.12	0.39	0	0.39	0.1	0.64	0.05	0	0	0.57	0.26		0.87	0.22	0.37	0.18	1.65	0	0	0.13	0	1.22	0	0	0	0.84	0.43	0.48	1.94	0	0.31	0.34	0.09	0.58	0	0.03	0	0.16		0.05	0	0.71
	ruminis	0	0	0	0	0	0	0	0	0	0	0.31	0	0	0	0	0	0		0	0	0	0	0	0	0	0	4.47	0	0	0	0	0	0	0	0.06	0	0	0	0	0	0	0	0.49	0		0	0	0
Lactococcus	lactis	0	0	0	0	0	0	0	0	0	0	0	0	0	0	0	0	0		0	0	0.01	0	0	0	0	0	0	0	0	0	0	0	0	0	0.01	0	0	0	0.01	0.03	0	0	0	0		0	0	0
Streptococcus		0.26	0.29	0.72	0	0	0.04	0	0.15	0	0.29	0	1.98	0.32	0.26	0.21	0.26	1.32		0.75	0	1.85	0	0.4	0.15	0.12	0.57	0.49	0.71	0.91	0.24	0.28	4.04	0.07	0	0.8	0.01	0	0.08	0.12	0.03	0	0.47	0.01	0.23		2.21	0.09	0.2
	australis	0	0	0	0	0	0	0	0	0	0	0	0.02	0	0	0	0	0		0	0	0	0	0	0	0	0	0	0	0	0	0	0	0	0	0	0	0	0	0	0	0	0	0	0		0	0	0
	peroris	0	0	0	0	0	0	0	0	0	0	0	0.1	0	0	0	0	0		0	0	0	0	0	0	0	0.01	0	0	0	0	0	0	0	0	0.01	0	0	0	0	0	0	0	0	0		0	0	0
	pseudopneumoniae	0	0	0	0	0	0	0	0	0	0	0	0.01	0	0	0	0	0		0	0	0	0	0	0	0	0	0	0	0	0	0	0	0	0	0	0	0	0	0	0	0	0	0	0		0	0	0
	salivarius	0	0.04	0	0	0	0	0	0.04	0	0.04	0	0.4	0	0.1	0	0.09	0.34		0.01	0	0.15	0	0.06	0.06	0	0.07	0.25	0.02	0.12	0.02	0.04	1.48	0	0	0.05	0	0	0.04	0.02	0	0	0.04	0.01	0		0.01	0	0.03
	sinensis	0	0.02	0	0	0	0	0	0.03	0	0.02	0	0.08	0	0	0	0	0.01		0	0	0.02	0	0	0	0	0	0	0	0	0	0	0.06	0	0	0.01	0	0	0	0.01	0	0	0	0	0		0	0	0.02
	thermophilus	0.21	0.19	0.56	0	0	0.04	0	0.04	0	0.13	0	0.53	0.23	0	0.17	0	0.64		0.58	0	0.7	0	0.05	0	0.12	0	0.02	0.43	0.21	0.11	0.19	0.12	0.04	0	0.5	0	0	0	0	0	0	0.1	0	0		1.79	0.07	0
Clostridium		0.28	0.75	0.38	0.55	0.62	1.23	0.46	0.99	2.32	0.78	0.73	1.47	1.18	1.19	1.01	0.57	3.8		1.29	0.42	6.59	0.73	0.84	0.72	1.78	0.71	1.96	1.39	0.49	0.42	0.45	2.68	0.16	0.56	0.55	0.23	0.32	1.37	0.68	0.33	0.43	0.41	1.31	0.51		0.5	0.24	0.45
	leptum	0	0	0	0	0	0	0	0	0	0	0	0.03	0	0	0	0	0		0	0	0	0	0	0	0	0	0	0	0.05	0	0	0	0	0	0	0	0	0	0	0	0	0	0	0.12		0	0	0
	chartatabidum	0	0	0	0	0	0	0	0	0	0	0	0	0	0	0	0	0		0	0	0	0	0	0	0	0	0	0	0	0	0	0	0	0	0	0	0	0.03	0	0	0	0	0.01	0		0	0	0
	disporicum	0	0	0	0	0	0	0	0	0	0	0	0	0	0	0.07	0	0		0	0	0.13	0	0.05	0	0	0	0	0	0	0	0	0	0	0	0.01	0	0	0.06	0	0	0	0	0	0		0	0	0
	perfringens	0	0	0	0	0	0	0	0	0	0	0	0	0	0	0.07	0	0		0	0	0.05	0	0.02	0	0	0	0	0	0	0	0	0	0	0	0.01	0	0	0.01	0	0	0	0	0	0		0	0	0
	sp.	0.01	0	0	0	0	0	0	0.11	0.05	0.03	0.21	0.62	0.25	0.14	0.3	0.11	0.08		0.09	0	0.13	0.26	0.08	0.03	0.29	0.12	0.2	0.59	0.06	0	0.02	0.52	0.01	0	0	0	0.03	0.03	0.05	0	0	0	0.02	0.11		0.02	0.02	0
	vincentii	0	0	0	0	0	0	0	0	0	0	0	0.04	0	0	0	0	0		0	0	0.04	0	0.05	0	0	0	0	0	0	0	0	0	0	0	0.04	0	0	0.06	0	0	0	0	0.04	0		0	0	0
	butyricum	0	0.02	0	0	0	0	0	0	0	0	0.07	0	0	0	0	0	0.99		0.08	0	1.28	0	0	0	0.17	0.04	0.15	0	0	0	0	0	0	0	0	0	0	0	0	0	0	0	0.03	0		0	0	0
	neonatale	0	0	0	0	0	0	0	0	0	0	0	0	0	0	0	0	0		0	0	0	0	0	0	0.25	0.02	0	0	0	0	0	0	0	0	0	0	0	0	0	0	0	0	0	0		0	0	0
	saccharoperbutylacetonicum	0	0	0	0	0	0	0	0	0	0	0	0	0	0	0	0	0		0	0	0	0	0	0	0.47	0.03	0	0	0	0	0	0	0	0	0	0	0	0	0	0	0	0	0	0		0	0	0
	hiranonis	0	0	0	0	0	0	0	0	0	0	0	0	0	0	0	0	0		0.13	0	0.08	0	0	0	0	0	0	0	0	0	0	0	0	0	0	0	0	0	0	0	0	0	0	0		0	0	0
	mayombei	0	0	0	0	0	0	0	0	0	0	0	0	0	0	0	0	0		0.05	0	0	0	0	0	0	0	0	0	0	0	0	0	0	0	0	0	0	0	0	0	0	0	0	0		0	0	0
Eubacterium		2.65	1.13	1.67	0.1	2.75	1.26	0.65	3.6	0.6	0.29	0.52	1.68	1.42	1	2.15	4.89	0.57		2.03	0.43	1.98	1.81	0.21	1.38	0.48	1.14	1.17	3.24	0.32	0.83	0.82	1.71	0.73	0.11	1.69	0.19	2.25	1.52	0.49	4.61	0.07	2.84	0.28	0.87		3.53	0.71	2.34
	coprostanoligenes	0	0	0	0	0	0	0	0	0	0	0	0	0	0	0	0	0		0	0	0	0	0	0	0	0	0	0	0	0	0	0	0	0	0	0	0	0	0	0	0	0	0	0		0	0	0
	eligens	2.2	1.01	1.07	0.05	2.36	0.71	0	3.31	0.35	0.13	0.19	1.59	1.39	0.78	2.08	1.64	0.35		1.73	0.12	1.03	1.56	0.09	1.33	0.07	1	0.47	3.09	0.32	0.44	0.41	1.32	0.48	0.1	1.57	0.14	2.21	1.02	0.14	4.46	0.02	2.62	0.21	0.87		3.11	0.68	2.3
	hallii	0	0	0.01	0.02	0	0	0.04	0	0.05	0.02	0.11	0	0	0	0	0	0.06		0.07	0.04	0.77	0.02	0	0	0.16	0.05	0.07	0.12	0	0.08	0	0.02	0	0	0	0	0.04	0	0	0	0	0	0.04	0		0	0	0
	ramulus	0.11	0.06	0.02	0.01	0	0.03	0.07	0.05	0.03	0.01	0.06	0	0	0.02	0.05	0.02	0		0.06	0.1	0.08	0	0	0	0.02	0	0.43	0.01	0	0	0	0.02	0	0	0	0	0	0	0.01	0	0	0	0.03	0		0.01	0	0
	rectale	0	0	0	0	0	0	0	0	0	0	0.02	0.01	0	0	0	0	0		0	0.02	0	0	0	0	0	0.04	0.07	0	0	0	0	0.04	0	0.01	0	0.01	0	0	0.05	0	0	0.04	0	0		0.37	0	0.02
	siraeum	0.31	0.04	0.41	0	0.11	0	0.5	0.2	0.13	0	0	0	0	0.14	0	3.23	0		0.1	0	0	0	0	0	0	0	0	0	0	0	0.09	0	0.25	0	0.12	0.04	0	0.01	0.16	0.02	0.05	0	0	0		0	0.02	0.02
	ventriosum	0	0	0	0	0	0	0	0	0.01	0.07	0	0.05	0	0	0	0	0.16		0.07	0	0	0	0	0	0.16	0	0.1	0	0	0.1	0.32	0.24	0	0	0	0	0	0	0	0	0	0	0	0		0	0.01	0
Anaerostipes		0.06	0.08	0	0.06	0.06	0.11	0.11	0.11	0	0	0.15	0.1	0	0	0.73	0.32	0.69		0	0.14	0.04	0.06	0.38	0	0	0	0.57	0.01	0	0	0	0	0.03	0.03	0	0	0	0.04	0.1	0	0	0	0.05	0		0	0.02	0.05
Blautia		0.22	0.15	0.27	0.23	0.08	0.26	1.02	0.17	0.4	0.27	0.54	0.54	1.26	0.33	0.58	0.34	1.26		1.3	1.01	0.96	0.09	0.41	0.13	2.28	0.97	0.26	1.12	0.95	0.31	0.36	1.66	0.11	0.04	0.19	0.1	0.13	0.29	0.23	0.14	0.62	0.34	0.43	0.33		0.19	0.2	0.28
	faecis	0	0	0	0	0	0	0	0	0	0	0	0	0	0	0	0	0		0	0.06	0	0	0.01	0	0.12	0.02	0	0.03	0	0	0	0	0	0	0	0	0	0	0	0	0.01	0	0	0		0	0	0
	luti	0.01	0	0	0.04	0	0	0.02	0	0.03	0	0.02	0	0	0	0	0	0.02		0.03	0.27	0.14	0	0.04	0	0.49	0.14	0	0	0.11	0	0	0	0	0	0	0.03	0.02	0.04	0.01	0	0	0.07	0.02	0.02		0	0	0
	obeum	0	0	0	0	0	0	0	0	0	0	0	0.1	0.09	0	0.02	0	0.07		0.02	0.02	0.09	0	0	0	0	0	0	0.07	0	0	0	0	0.01	0	0	0.01	0	0	0	0	0	0	0	0		0.01	0	0
	producta	0.13	0.11	0.08	0	0	0.07	0	0	0.06	0.08	0.13	0.04	0.53	0.07	0.17	0.09	0.17		0	0.06	0.08	0	0.04	0	0.12	0.08	0.04	0.1	0.03	0.13	0.11	0.07	0.05	0.01	0.09	0	0	0.08	0.03	0.04	0.08	0.06	0	0.12		0.11	0.09	0.02
	stercoris	0	0	0	0	0	0	0	0	0	0	0	0	0	0	0	0	0.02		0	0.03	0.04	0	0.04	0	0	0	0	0	0	0	0	0	0	0	0	0	0	0	0	0	0	0	0	0		0	0	0
	wexlerae	0	0	0.05	0	0.02	0	0.03	0	0.04	0.01	0.04	0	0.2	0	0	0	0.18		0.43	0.04	0.12	0	0.04	0	0.26	0.1	0	0.18	0.06	0	0	0.05	0.02	0	0.02	0	0	0.01	0.01	0	0.14	0	0.1	0.06		0.01	0	0
Butyrivibrio		0.27	0.21	0	0.71	0	0	0	0	0	0	0.06	0	0	0	0	0.78	0		0	0	0	0	0	0	0.14	0	0.1	0	0	0	0	0	0.56	0.15	0	2.99	0	0	0	0	0	0	0.23	0		0	0	2.91
	crossotus	0.18	0.21	0	0.71	0	0	0	0	0	0	0.06	0	0	0	0	0.78	0		0	0	0	0	0	0	0.14	0	0.1	0	0	0	0	0	0.19	0.15	0	2.99	0	0	0	0	0	0	0.22	0		0	0	2.91
Coprococcus		1.01	1.3	0.05	0.52	4.16	0.03	0.73	0.05	8.43	0.03	0.16	0.33	0	0.71	1.87	0	0.26		0.15	0.66	0.97	0.27	1.12	0.64	2.18	0.05	0.63	0.34	0	0.19	0.54	0.43	1.7	0.27	0.54	0.01	1.6	0.88	1.09	0.11	1.37	0.02	0.16	0		0.92	1.26	0.09
	catus	0	0	0	0	0	0	0	0	0.03	0	0	0	0	0	0	0	0.01		0	0	0.04	0	0	0	0.02	0	0.07	0.02	0	0	0	0	0.01	0	0	0	0	0	0.03	0	0	0.02	0.01	0		0	0	0.02
	comes	0	0	0	0.04	0.01	0.03	0.09	0	0	0.03	0.13	0.33	0	0	0.06	0	0.05		0.14	0.19	0.49	0	0.15	0.01	0.3	0.05	0.54	0.24	0	0.03	0.19	0.43	0.06	0.14	0.03	0.01	0.13	0	0.03	0	0.05	0	0.1	0		0.01	0.07	0
	eutactus	1.01	1.3	0	0.48	2	0	0.38	0.05	8.22	0	0.03	0	0	0.71	1.81	0	0.2		0.01	0.47	0.31	0.27	0.45	0.63	1.86	0	0.02	0	0	0.16	0.35	0	1.63	0.13	0.51	0	1.35	0.88	0.75	0.11	1.32	0	0.05	0		0.91	1.19	0.03
Dorea		0.33	0.02	0.11	0.18	0.02	0.51	0.43	0.03	0.12	0.43	0.17	0.06	0	0.17	0.04	0.2	0.91		5	4.52	7.63	0.32	2.16	1.96	0.64	0.42	4.13	0.46	1.44	1.23	1.41	5.51	0.16	0	0.03	0.01	0.19	0.14	0.12	0.02	0.21	0.36	0.13	0		0.01	0	1.39
	formicigenerans	0.29	0.02	0	0.1	0	0.05	0.21	0	0.05	0.43	0	0.01	0	0.17	0	0.18	0.08		1.34	0.06	0.38	0.18	0.44	0.19	0.1	0.24	0	0.23	0.17	0.92	0.49	1.1	0.16	0	0	0	0.05	0.05	0.09	0	0	0.36	0.01	0		0.01	0	1.39
	longicatena	0.04	0	0.11	0.08	0.02	0.46	0.22	0.03	0.07	0	0.17	0.05	0	0	0.04	0.02	0.83		3.66	4.46	7.19	0.14	1.62	1.77	0.54	0.18	4.13	0.23	1.25	0.31	0.92	4.41	0	0	0.03	0.01	0.12	0.09	0.03	0.02	0.21	0	0.12	0		0	0	0
Eubacterium	hadrum	0	0	0	0.12	0.04	0.2	0.23	0.04	0.16	0	0.03	0.01	0.05	0	0.03	0	1.84		1.18	4.07	9.91	0.14	0.25	1.8	3.04	0.17	0.45	0.22	0.25	0.23	0.12	1.19	0	0	0	0.14	0.13	0.06	0.03	0	0.62	0	0.02	0		0.01	0	0
Lachnobacterium	sp.	0	0	0	0	0.03	0.05	0.02	0	0.01	0	0.2	0.04	0	0	0	0.06	0		0.03	0.14	0	0	0.01	0	0	0	0	0.09	0	0.08	0	0.05	0	0	0	0	0	0	0	0	0	0	0	0		0.02	0	0
Lachnoclostridium		0	0	0.01	0.08	0.02	1.34	0.12	0	0.2	0.3	0	0.01	0.08	0.05	0.13	0	0.04		0.02	0	0.04	0.07	0	0.13	0.31	0.18	0	0.26	0.22	0	0	0.1	0	0.07	0	0.04	0	0.45	0.05	0.05	0	0.12	0	0.1		0	0	0
	clostridioforme	0	0	0.01	0	0	1.34	0.09	0	0.19	0.3	0	0.01	0.08	0	0.09	0	0.04		0.02	0	0.03	0.07	0	0	0.31	0.18	0	0.26	0.22	0	0	0.08	0	0.01	0	0.04	0	0.45	0.03	0.02	0	0.12	0	0.1		0	0	0
Parasporobacterium		0	0	0	0	0	0	0	0	0	0	0	0	0	0	0	0	0		0	0	0	0	0.08	0	0	0	0	0	0	0	0	0	0	0	0	0	0	0	0.02	0	0	0	0	0		0	0	0
Robinsoniella		0	0	0	0	0.16	0.04	0.01	0	0	0	0	0	0	0	0	0	0.05		0	0	0.01	0.01	0	0	0	0	0	0	0	0	0	0	0.06	0	0	0	0	0	0	0	0	0	0	0		0	0	0
Oribacterium		0	0	0	0	0	0	0	0	0	0	0	0	0	0	0	0	0		0	0.15	0	0	0	0	0	0	0	0	0	0	0	0	0	0	0	0	0	0	0	0	0	0	0	0		0	0	0
Roseburia		1.33	1.03	1.13	0.19	0.37	0.39	0.41	0.72	0.89	1.6	0.48	2.19	2.41	2.23	1.51	1.93	1.71		8.58	4.82	2.5	0.21	2.11	3.12	3.11	2.41	1.15	2.11	0.35	2.02	8.04	12.88	1.85	0.36	3.66	0.09	0.46	0.71	2.94	1.51	0.15	4.73	0.46	1.98		3.87	0.88	5.33
	faecis	0.95	0.3	0.8	0.14	0.35	0.28	0.15	0.61	0.62	0.61	0.31	0.72	0.03	1.93	0.39	1.15	1.15		0.05	4.56	0.99	0.13	1.39	2.33	3.05	1.38	0.8	1.05	0	1.83	7.26	9.15	1.69	0.22	0.03	0.09	0.27	0.4	0.58	0.87	0.08	1.68	0.34	1.73		3.2	0.33	2.2
	hominis	0	0	0	0	0.02	0.11	0	0.03	0	0.18	0	0.04	0	0.05	0	0	0		0	0	0.06	0	0.01	0.07	0	0.19	0	0.03	0	0	0	0.02	0	0.02	0	0	0.05	0.06	0	0.06	0	0.08	0	0		0	0.24	0
	sp.	0.03	0	0	0	0	0	0.04	0.05	0.05	0	0	0	0	0	0	0	0		0	0	0	0	0	0.09	0.06	0.45	0.02	0.14	0.02	0.04	0	0	0.13	0.01	0	0	0	0	0.45	0.33	0.04	1.33	0	0.03		0.17	0	0.46
	intestinalis	0	0.22	0.05	0.01	0	0	0	0.03	0	0.05	0	0.19	0.87	0	0.24	0.15	0		3.53	0.02	0.63	0	0	0.22	0	0.12	0	0.12	0.08	0.05	0.18	0.81	0	0	1.07	0	0.07	0.1	0.01	0.04	0	0.86	0	0.07		0.15	0.04	0
	inulinivorans	0	0.1	0.11	0	0	0	0	0	0	0.23	0	0.2	0.22	0	0.31	0	0.2		0.34	0	0.03	0	0.08	0	0	0.05	0.02	0.17	0	0.03	0.13	0.3	0.01	0.03	0.8	0	0	0	0.31	0.01	0	0.03	0.04	0.02		0.15	0.13	0.46
Tyzzerella		0	0	0	0	0	0.1	0	0	0	0	0	0	0	0	0	0	0		0	0	0	0	0	0	0	0	0	0	0	0	0	0	0	0	0	0	0	0	0	0	0	0	0	0		0	0	0
Ruminococcus	torques	0	0	0	0	0	0	0	0	0	0	0	0	0	0	0	0	0		0	0	0	0	0.11	0	0.23	0	0	0	0	0	0	0	0	0	0	0	0	0	0	0	0	0	0	0		0	0	0
[Ruminococcus]		0.59	0.36	1.61	0.28	0.51	1.5	0.66	1.66	0.35	0.28	1.15	0.37	0.27	1.12	1.82	0.5	0.25		0.47	0.43	0.79	0.54	0.9	1.05	1.14	0.69	0.81	0.35	0.34	0.76	0.88	2.57	0.01	0.3	0.32	0.15	0.26	1.06	0.71	0.29	0.32	0.25	0.38	0.14		0.54	0.45	0.5
	gnavus	0.57	0.29	1.52	0.15	0.25	1.4	0.57	0.29	0.32	0.28	0.78	0.37	0.27	1.04	1.66	0.3	0.19		0.31	0.28	0.64	0.47	0.81	0.14	1.09	0.68	0.79	0.33	0.34	0.76	0.88	1.79	0.01	0.17	0.29	0.13	0.14	1.06	0.63	0.16	0.32	0.25	0.2	0.14		0.5	0.36	0.37
Oscillibacter		0.01	0.02	0.17	0.06	0.03	0.14	0.14	0.64	0.37	0.26	0.21	0.29	0	0.08	0.06	0.07	0		0.07	0	0	0.23	0	0	0.02	0.13	0	0.18	0	0.01	0.05	0	0.1	0.13	0.28	0.02	0.03	0.29	0.12	0.06	0.11	0.33	0.07	0.36		0.09	0.05	0.2
Clostridium		0	0	0	0	0	0	0	0.01	0	0	0	0	0	0	0	0	0.08		0	0	0.1	0	0	0.04	0	0	0	0	0	0	0	0	0	0	0.01	0	0	0	0	0	0	0	0	0		0	0	0
	bartlettii	0	0	0	0	0	0	0	0	0	0	0	0	0	0	0	0	0.06		0	0	0.1	0	0	0.04	0	0	0	0	0	0	0	0	0	0	0.01	0	0	0	0	0	0	0	0	0		0	0	0
	glycolicum	0	0	0	0	0	0	0	0.01	0	0	0	0	0	0	0	0	0		0	0	0	0	0	0	0	0	0	0	0	0	0	0	0	0	0	0	0	0	0	0	0	0	0	0		0	0	0
Acetivibrio		0	0	0	0	0.13	0	0	0	0	0	0	0	0	0	0	0	0		0	0	0	0.05	0	0	0	0	0	0	0	0	0	0	0	0	0	0	0	0.03	0	0	0	0	0	0		0	0	0
Faecalibacterium		22.13	10.71	9.71	9.43	8.35	12	18.34	6.76	11.5	18.82	9.7	13.25	4.83	14.07	12.07	14.9	22.49		2.99	3.76	2.99	9.69	15.84	7.93	11.85	8.8	8.69	12.09	12.67	18.91	8.26	6.97	23.13	8.3	4.7	4.84	4.66	12.93	14.28	6.58	8.06	25.87	10.03	14.09		10.93	5.16	23.83
	prausnitzii	17.09	9.63	8.26	7.75	6.85	10.64	15.78	5.25	9.97	13.39	8.63	11.01	1.46	12.36	10.4	12.52	13.94		2.48	2.71	2.39	9.2	14.72	6.68	9.73	6.5	6.5	9.5	3.6	18.02	7.67	6.17	13.97	7.43	3.71	3.82	3.82	11.66	12.69	4.91	6.45	20.91	7	12.31		10.26	4.68	22.37
Ruminiclostridium		0.06	0	0.05	0	0.08	0.02	0.05	0	0.31	0	0	0	0	0.14	0	0.83	0		0	0	0.02	0	0	0.31	0.05	0.24	0	0	0	0	0.02	0	0.19	0	0.05	0	0.02	0.03	0.03	0	0.06	0	0	0		0	0	0
	siraeum	0.05	0	0.05	0	0.05	0.02	0.05	0	0.14	0	0	0	0	0.03	0	0.63	0		0	0	0.02	0	0	0	0.03	0	0	0	0	0	0	0	0.19	0	0.05	0	0	0	0.03	0	0.01	0	0	0		0	0	0
Ruminococcus		0.25	0.48	0.24	0.11	0.09	0.76	1.01	0.15	0.38	0.71	0.07	1.06	0.1	0.72	0.29	0.15	0.34		3.94	0.57	2.16	0.16	4.38	0.68	0.22	0.56	0.36	0.48	0	1.21	1	2.56	0.3	0.19	0.25	0.03	0.17	0.13	0.78	0.01	0.54	0.36	0.18	0		0.36	0.07	0.37
	bromii	0	0	0.01	0.01	0.05	0.47	0	0	0.01	0.17	0	0.06	0	0.1	0.12	0	0		0	0	0.13	0	0	0.02	0.13	0.13	0.06	0	0	0	0	0.05	0	0	0	0	0	0	0	0	0.09	0.09	0.01	0		0.05	0	0.02
	callidus	0.07	0.07	0.02	0	0.03	0	0.18	0	0	0	0	0	0	0	0	0	0.06		0	0.22	0.61	0	1.24	0	0	0.2	0.02	0	0	0.96	0	0	0.15	0	0	0	0.04	0	0.19	0	0	0.1	0	0		0.23	0	0
	champanellensis	0	0	0.04	0	0	0	0	0	0	0	0	0	0	0	0	0	0		0	0	0	0	0	0	0	0	0	0	0	0	0	0	0.04	0	0	0	0	0	0	0	0	0	0	0		0	0	0
	faecis	0.03	0	0.01	0	0	0.1	0.24	0	0	0.08	0.05	0	0	0	0	0.02	0.1		3.88	0.2	1.15	0.03	0.76	0	0	0.07	0.06	0	0	0.08	0	0	0	0	0.06	0	0.07	0.02	0.04	0	0	0	0.12	0		0	0	0
	flavefaciens	0	0	0.13	0.07	0	0.09	0.51	0	0.31	0	0	0	0	0	0	0	0		0	0	0	0.09	0	0.46	0.03	0	0	0	0	0	0	0.33	0	0.07	0.16	0	0	0.08	0.16	0	0.29	0	0	0		0.02	0	0
	gauvreauii	0.08	0.1	0	0.03	0	0.1	0.07	0.09	0.03	0.04	0.02	0.34	0.06	0.04	0.06	0.08	0.12		0.06	0.1	0.04	0.04	0.29	0.1	0.06	0.07	0.17	0.24	0	0.06	0	0.4	0	0.04	0.03	0.02	0.06	0.03	0.11	0	0.06	0.01	0	0		0.03	0.02	0.19
	lactaris	0.05	0.11	0	0	0	0	0	0	0	0.01	0	0.66	0	0	0	0.02	0.04		0	0.05	0	0	1.24	0.1	0	0.01	0	0.24	0	0.03	0	0.38	0.02	0.02	0	0.01	0	0	0.14	0	0.05	0	0	0		0	0	0.16
Oscillospira		0	0	0	0	0	0	0	0	0	0	0	0	0	0	0	0	0		0	0	0	0	0	0	0	0	0	0	0.06	0	0	0	0	0	0	0	0	0	0	0	0	0	0	0		0	0	0
Subdoligranulum	sp.	0	0	0	0.01	0.02	0	0	0	0	0	0	0	0.06	0	0	0	0.04		0	0	0.1	0	0	0	0	0	0	0.08	0	0	0	0	0	0	0	0	0	0	0	0	0	0	0	0.02		0.01	0	0
Veillonella	dispar	0	0	0	0	0	0	0	0	0	0	0	0	0	0.06	0	0.02	0		0	0	0	0	0	0	0	0.01	0	0	0	0.06	0.02	0.36	0	0	0.02	0	0	0	0	0	0	0	0	0		0.02	0	0.18
Flavonifractor		0	0	0	0	0	0	0.04	0	0	0.04	0.05	0.06	0.38	0	0	0	0		0	0	0	0	0	0	0.06	0	0.22	0.15	0.83	0	0	0.02	0	0	0.01	0	0	0.02	0.01	0	0	0	0	0.25		0	0	0
	plautii	0	0	0	0	0	0	0	0	0	0	0	0.06	0.38	0	0	0	0		0	0	0	0	0	0	0.06	0	0	0.15	0.78	0	0	0	0	0	0	0	0	0	0	0	0	0	0	0.25		0	0	0
Pseudoflavonifractor		0	0	0	0	0	0	0	0	0	0.03	0	0	0.51	0	0	0	0		0	0	0	0	0	0	0	0.01	0	0	0.07	0	0	0	0.01	0	0	0	0	0.01	0	0	0	0	0	0		0	0	0
Howardella		0	0	0	0	0.01	0	0.06	0	0	0	0	0	0.12	0	0	0	0		0	0.11	0	0.04	0.03	0	0	0	0	0	0.09	0.06	0	0.04	0	0	0	0	0.02	0	0.04	0	0	0	0	0		0.02	0	0
	ureilytica	0	0	0	0	0	0	0.01	0	0	0	0	0	0	0	0	0	0		0	0	0	0.04	0	0	0	0	0	0	0	0	0	0	0	0	0	0	0	0	0	0	0	0	0	0		0	0	0
Bacteroides	pectinophilus	0	0	0	0.01	0	0.11	0.02	0	0	0	0	0	0	0	0	0	0		0	0.38	0	0.19	1.8	0	0	0	0	0	0	0	0	0	0	0	0	0.03	0	0.12	1.2	0	0	0	0	0		0	0	0
Bulleidia	p-1630-c5	0	0	0	0.11	0.13	0	0	0	0	0	0.52	0	0	0	0	0	0		0	0.38	0.3	0	0	0	0	0	0.12	0	0	0	0	0	0	0	0	0.01	0.02	0	0	0	0	0	0.01	0		0	0	0
[Eubacterium]		0	0.28	0.17	0.17	0.03	0.06	3	0.03	0.14	0	1.29	0	0	0.12	0.04	0.18	0		2.21	0.08	0.84	0	1.87	0	0.11	0	1.06	0	0	0.06	0.02	0.19	0	0.01	1.12	0.14	0.09	0	0.16	0	0.06	0	0.09	0		0.05	0.01	0.03
	biforme	0	0.28	0.17	0.17	0.03	0.06	2.96	0.03	0.12	0	1.29	0	0	0.12	0.04	0.18	0		2.19	0.08	0.84	0	1.87	0	0.11	0	1.06	0	0	0.06	0.02	0.19	0	0.01	1.12	0.14	0.09	0	0.16	0	0.01	0	0.09	0		0.05	0.01	0.03
Catenibacterium		0.26	0.59	0.35	0.07	0.15	0	0	0	0	0	0.32	0	0	0	0	0	1.7		6.06	3.36	11.86	0	0	0	0	0	1.19	0	0	0	0.21	0	0.01	0.17	0.23	0.13	0.17	0	0	0	0	0	0.2	0		0	0.01	0
	mitsuokai	0.1	0.22	0.15	0	0.05	0	0	0	0	0	0.11	0	0	0	0	0	0.48		1.92	1.34	5.66	0	0	0	0	0	0.43	0	0	0	0.1	0	0	0.09	0.08	0.09	0.13	0	0	0	0	0	0.13	0		0	0	0
Clostridium	spiroforme	0	0	0	0	0	0	0	0	0.04	0	0	0.01	0	0	0	0	0.01		0	0	0	0	0	0	0	0	0	0	0	0	0	0	0	0	0	0	0	0	0	0	0	0	0	0		0	0	0
Eubacterium	cylindroides	0	0	0	0	0	0	0	0	0	0	0	0	0	0	0	0	0.01		0	0	0	0	0	0	0	0	0	0	0	0	0	0	0	0	0	0	0	0	0	0	0	0	0	0		0	0	0
Holdemania		0	0	0	0	0	0	0	0	0.03	0	0	0.11	0.19	0	0	0	0.08		0	0	0	0	0	0	0	0	0	0.16	0	0	0	0	0	0	0	0	0	0	0	0	0	0.01	0	0		0	0	0
	filiformis	0	0	0	0	0	0	0	0	0	0	0	0.11	0.19	0	0	0	0.08		0	0	0	0	0	0	0	0	0	0.16	0	0	0	0	0	0	0	0	0	0	0	0	0	0	0	0		0	0	0
	massiliensis	0	0	0	0	0	0	0	0	0.03	0	0	0	0	0	0	0	0		0	0	0	0	0	0	0	0	0	0	0	0	0	0	0	0	0	0	0	0	0	0	0	0.01	0	0		0	0	0
Turicibacter		0	0	0	0	0	0	0	0	0	0	0	0.04	0.1	0	0.07	0.08	0.13		0	0	0	0	0	0	0	0.06	0	0	0	0.05	0	0.04	0	0	0	0	0	0	0	0	0	0	0	0		0.03	0	0
	sanguinis	0	0	0	0	0	0	0	0	0	0	0	0.02	0.1	0	0.07	0.05	0.06		0	0	0	0	0	0	0	0.05	0	0	0	0.03	0	0.02	0	0	0	0	0	0	0	0	0	0	0	0		0.03	0	0
Acidaminococcus	intestini	0	0	0	0	0	0	0	0	0	0	0	0	0.77	0	0	0	0		0	0	0	0	0	0	0	0	0	0	2.95	0	0	0	0	0	0	0	0	0	0	0	0	0	0	0		0	0	0
Phascolarctobacterium		0.02	0.14	1.19	1.03	0.83	2.11	1.31	0.93	2.11	1.41	3.09	1.43	7.02	1.61	1.69	0.03	0.46		6.05	2.51	0.41	3.77	6.38	1.24	10.86	1.31	4.53	0.66	6.32	1.63	4.5	0	0.12	1.65	8.43	2.87	1.45	4.4	3.23	2.12	4.28	2.84	0.53	1.09		2.59	0.8	0
	sp.	0	0.04	0.11	0.06	0.21	1.29	0	0.48	0	0	0.11	0	0	0	0	0	0		0.49	0.15	0.08	2.62	0	0.32	0	0	0.23	0	0	0	0	0	0	0.34	0.94	0.81	0.28	2.97	0	1.85	0	0	0.01	0		0	0	0
	faecium	0.02	0	0	0	0	0	0	0.45	0	1.41	0	1.43	7	1.61	1.69	0.03	0.46		0	0	0	0.09	0	0.92	0	1.31	0	0.66	6.32	1.63	4.5	0	0.12	0	0	0	0	0	0	0.27	0	2.84	0	1.09		2.59	0.8	0
	succinatutens	0	0	0.68	0.73	0.54	0	1.3	0	1.94	0	1.4	0	0	0	0	0	0		3.56	2	0.25	0	6.33	0	10.47	0	2.02	0	0	0	0	0	0	0.06	5.32	1.66	0.8	0	3.21	0	4.03	0	0.38	0		0	0	0
Allisonella	histaminiformans	0	0	0	0	0	0	0	0	0	0	0.03	0	0	0	0	0	0		0.02	0	0	0	0	0	0.02	0	0	0	0	0	0.08	0	0	0	0.13	0	0	0	0	0	0	0	0.01	0		0	0	0
Dialister		0.12	0.02	0	0	0.37	0	0	0	0	0	2.05	0.17	0	0	0	0.11	0.17		0	0	0	0	0	0	0	0	0.88	0.19	0	1.88	0.63	0.35	0.36	0	0	0	0.28	0	0	0	0	0	3.54	1.91		8	2.28	1.8
	invisus	0	0	0	0	0	0	0	0	0	0	0	0	0	0	0	0	0		0	0	0	0	0	0	0	0	0	0.12	0	1.37	0.5	0	0	0	0	0	0	0	0	0	0	0	0	0.5		7.93	1.51	0
	succinatiphilus	0	0	0	0	0	0	0	0	0	0	0	0	0	0	0	0	0		0	0	0	0	0	0	0	0	0	0	0	0	0	0	0	0	0	0	0	0	0	0	0	0	0	0		0	0	1.8
Veillonella		0	0.02	0.01	0	0	0	0	0	0	0	0	0.27	0	0.32	0	0.83	0.07		0.22	0	0.13	0	0.03	0.03	0	0.28	0.34	0.01	0.71	0.33	0.2	6.08	0.01	0.01	0.25	0	0	0.02	0.08	0.03	0	0.05	0.11	4.67		0.23	0	2.42
	alcalescens	0	0	0	0	0	0	0	0	0	0	0	0.05	0	0	0	0.05	0.04		0	0	0	0	0	0	0	0.02	0	0.01	0.04	0	0	0.39	0	0	0	0	0	0	0	0	0	0	0	1.64		0.01	0	0.1
	atypica	0	0	0	0	0	0	0	0	0	0	0	0.11	0	0.03	0	0.26	0		0.06	0	0	0	0	0	0	0.07	0.14	0	0	0.02	0.12	0.71	0	0.01	0.06	0	0	0	0.01	0.01	0	0	0.04	0.24		0.06	0	0.72
	dispar	0	0	0	0	0	0	0	0	0	0	0	0.05	0	0.22	0	0.18	0		0.06	0	0.08	0	0.02	0.03	0	0.1	0.09	0	0.19	0.22	0	1.85	0.01	0	0.1	0	0	0.02	0.05	0.01	0	0.05	0.07	0.15		0.13	0	0.97
	parvula	0	0	0	0	0	0	0	0	0	0	0	0.02	0	0	0	0	0		0	0	0	0	0	0	0	0	0	0	0.15	0	0	0.17	0	0	0	0	0	0	0	0	0	0	0	1.65		0	0	0.05
	rogosae	0	0	0	0	0	0	0	0	0	0	0	0.01	0	0	0	0.17	0		0	0	0.01	0	0	0	0	0.01	0	0	0.23	0	0.08	0.77	0	0	0	0	0	0	0	0	0	0	0	0.73		0	0	0.28
	tobetsuensis	0	0	0	0	0	0	0	0	0	0	0	0	0	0	0	0	0		0	0	0	0	0	0	0	0	0	0	0	0	0	0	0	0	0	0	0	0	0	0.01	0	0	0	0.12		0.01	0	0
Mitsuokella		0	0	0	0	0	0.01	0	0	0	0	0.41	0	0	0	0	0	0		0	0	0	0	0	0	0	0	0.41	0	0	0	0	0	0	0	0	0	0	0.32	0	0	0	0	0.31	0		0	0	0
	jalaludinii	0	0	0	0	0	0	0	0	0	0	0.19	0	0	0	0	0	0		0	0	0	0	0	0	0	0	0.18	0	0	0	0	0	0	0	0	0	0	0.14	0	0	0	0	0.22	0		0	0	0
	multacida	0	0	0	0	0	0	0	0	0	0	0.03	0	0	0	0	0	0		0	0	0	0	0	0	0	0	0.05	0	0	0	0	0	0	0	0	0	0	0.04	0	0	0	0	0.04	0		0	0	0
Victivallis	vadensis	0	0	0.09	0	0	0.24	0	0	0	0	0	0	0	0	0	0	0.01		0.03	0	0	0	0	0	0	0	0	0	0	0	0	0	0	0	0.07	0	0	0	0	0	0	0	0	0		0	0	0
Gemmiger	formicilis	1.12	0.92	1.36	0.3	0.77	0.25	0.28	0.31	2.35	1.45	1.15	0.84	0	0.21	1.7	0.84	7.26		0.7	0.48	1	0.37	0.11	1.05	1.35	2.64	0.54	4.3	0.49	0.1	0.48	2.28	0.44	0.36	0.48	0.2	0.13	0.53	0.47	0.82	0.67	2.28	0.29	2.24		0.87	0.49	1.32
Herbaspirillum		0	1.06	0.72	0	0.54	2.89	0	0.32	0	0	1.81	0	0	2.99	1.52	0	0		0.14	0	0	1.48	0	0.02	0	0	0.19	0	0	0.06	0.58	0	0	0.25	0	0	4.98	0.72	0	0.41	0	0	0.2	0		0	1.47	0
Oxalobacter		0	0.02	0.04	0	0.02	0.06	0	0	0.01	0	0.05	0	0	0.12	0.04	0	0		0	0	0	0.02	0	0	0.02	0	0	0	0	0	0	0	0	0.03	0	0	5.15	0.08	0	0	0	0	0	0		0	0.02	0
	formigenes	0	0.02	0.04	0	0.02	0.06	0	0	0.01	0	0.05	0	0	0.12	0.04	0	0		0	0	0	0.02	0	0	0.02	0	0	0	0	0	0	0	0	0.03	0	0	0.13	0.08	0	0	0	0	0	0		0	0.02	0
Parasutterella		0.01	0	1.26	0.02	0	0.05	0	0	0.06	2.7	0	0.03	0.09	0.06	0.03	0.29	0.14		5.12	0	0	0	0	0.01	0.18	1.26	0	0	0.03	0.02	0	1.04	0.05	0.01	2.44	0.02	0	0.04	0.01	0	0.05	2.62	0	0.04		0.01	0	0.07
Parasutterella	excrementihominis	0.01	0	0.9	0.02	0	0.05	0	0	0.06	2.22	0	0.03	0.09	0.06	0.03	0.29	0.14		3.67	0	0	0	0	0.01	0.18	1.01	0	0	0.03	0.02	0	1.04	0.05	0.01	1.9	0.02	0	0.04	0.01	0	0.05	1.4	0	0.04		0.01	0	0.07
Sutterella		4.21	4.05	0.64	3.45	2.77	2.09	0.56	3.4	0.9	0	1.57	2.55	7.49	2.92	2.94	0.62	0.01		0.31	0.68	0	3.65	0.05	0.5	4.45	0	1.4	3.71	11.87	3.51	3.46	2.91	8.15	4.17	0.32	6.11	1.28	1.4	0.38	1.7	4.37	0	3.57	3.5		3.53	4.15	2.43
	sp.	0	0	0.04	0	2.19	0	0	0	0	0	1.44	0	4.09	0	0	0	0		0	0	0	0	0	0	0	0	1.37	0	3.93	0	0	0	0	0	0	0	0.59	0	0	0	0.01	0	2.68	0		0	0	0
	stercoricanis	0.22	0.35	0	0.32	0.03	0.11	0	0.15	0.09	0	0	0	0	1.66	0.14	0	0		0	0.09	0	0.37	0	0.03	0.31	0	0	0	0	1.92	0.26	0	0.79	0.79	0	1.36	0.05	0.17	0	0.26	0.21	0	0	0		2.56	0.27	0
	wadsworthensis	2.04	2.07	0	2.7	0.18	1.14	0	2.25	0.55	0	0	2.55	3.03	0.41	1.34	0.62	0		0	0.48	0	2.12	0	0.31	3.98	0	0	3.71	7.12	0.68	1.59	2.91	5.01	1.88	0	4.12	0.25	0.63	0	0.73	2.4	0	0	3.5		0.24	1.48	2.43
Bilophila		2.48	0.78	3.09	0.47	0.17	1.41	5.23	0.32	0.88	5.92	1.34	3.45	6.57	1.2	1.06	5.54	0.64		0.55	0.05	0.05	0.31	7.25	0.17	2.26	1.58	1.24	1.12	4.64	1	1.24	0.91	0.33	0.22	0.01	0.99	0.93	0.09	5.44	0.27	1.39	2.72	2.42	2.6		1.12	0.6	3.83
	wadsworthia	2.48	0.78	3.06	0.47	0.17	1.26	2.21	0.32	0.37	1.51	0.64	2.48	2.67	1.2	0.77	5.51	0.63		0.54	0.05	0.05	0.31	3.43	0.17	1.31	0.56	0.51	1.05	2.21	0.88	1.24	0.91	0.33	0.22	0.01	0.99	0.93	0.09	2.79	0.27	1.39	1.34	2.42	2.6		1.12	0.6	1.85
Desulfovibrio		0.5	0.27	0.49	1.04	0.57	0.74	0	0	0	0.03	0.08	0	0	0	0	0	3.03		2.67	5.51	1.11	0.45	0	0	0	0.01	0.47	0	0	0	0	0	1.82	0.65	0.65	1.64	0.33	1	0	0	0	0	0.83	0		0	0	0
	piger	0.5	0.27	0.46	0.07	0.55	0.72	0	0	0	0	0.08	0	0	0	0	0	2.73		2.4	0.94	1.08	0.45	0	0	0	0	0.45	0	0	0	0	0	1.72	0.64	0.58	0.29	0.33	0.94	0	0	0	0	0.78	0		0	0	0
Campylobacter		0	0	0	0	0	0	0	0	0	0	0.61	0	0	0	0	0	0		0	0	0	0	0	0	0.06	0	1.52	0	0	0	0	0	0	0	0	0	0	0	0	0	0	0	0.77	0		0	0	0
	hyointestinalis	0	0	0	0	0	0	0	0	0	0	0.23	0	0	0	0	0	0		0	0	0	0	0	0	0	0	0.46	0	0	0	0	0	0	0	0	0	0	0	0	0	0	0	0.54	0		0	0	0
Succinivibrio		0	0	0	0	0	0.09	0	0	0	0	0.61	0	0	0	0	0	0		0	0	0	0.06	0	0	0	0	0.09	0	0	0	0	0	0	0	0	0	0	0.02	0	0	0	0	0.03	0		0	0	0
Aeromonas		0	0	0	0	0	0	0	0	0	0	0	0	0	0	0.46	0	0		0	0	0	0	0	0	0	0	0	0	0	0	0	0	0	0	0	0	0	0	0	0	0	0	0	0		0	0	0
Enterobacter		0	0	0	0	0.54	0	0	0.12	0	0	0	0	0	0	0	0.09	0.13		0	0.27	0.05	0.07	0	0.19	0	0	0	0	0	0	0	0	0	0.18	0	0	0	0	0	0	0	0	0	0		0	0	0
	asburiae	0	0	0	0	0	0	0	0.04	0	0	0	0	0	0	0	0	0.04		0	0.04	0	0	0	0.01	0	0	0	0	0	0	0	0	0	0.07	0	0	0	0	0	0	0	0	0	0		0	0	0
	ludwigii	0	0	0	0	0	0	0	0.08	0	0	0	0	0	0	0	0	0		0	0	0.05	0	0	0.18	0	0	0	0	0	0	0	0	0	0	0	0	0	0	0	0	0	0	0	0		0	0	0
Hafnia	paralvei	0	0	0	0	0	0	0	0	0	0	0	0	0	0	0	0	0		0	0.41	0	0	0	0	0	0	0	0	0	0	0	0	0.13	0	0	0	0.03	0	0	0.1	0	0	0	0		0	0	0
Klebsiella		0	0	0	0	0	0	0	0	0	0	0	0	0	0	0	0	0.29		0	5.86	0.03	0	0	0.19	0	0	0	0	0	0	0	0.05	0	0.38	0	0	0	0	0	0	0	0	0	0.06		0	0.51	0
	pneumoniae	0	0	0	0	0	0	0	0	0	0	0	0	0	0	0	0	0.08		0	0.21	0	0	0	0	0	0	0	0	0	0	0	0.05	0	0.08	0	0	0	0	0	0	0	0	0	0		0	0.09	0
	variicola	0	0	0	0	0	0	0	0	0	0	0	0	0	0	0	0	0.04		0	2.06	0	0	0	0.02	0	0	0	0	0	0	0	0	0	0	0	0	0	0	0	0	0	0	0	0		0	0.08	0
Kluyvera		0	0	0	0	0	0	0	0	0	0	0	0	0	0	0	0	0		0	0.02	0	0	0	0	0	0	0	0	0	0	0	0	0	0	0	0	0	0	0	0	0	0	0	0		0	0	0
Leclercia	adecarboxylata	0	0	0.01	0	0.49	0	0	0	0	0	0	0	0	0	0	0	0.1		0	0.24	0	0	0	0	0	0	0	0	0	0	0	0	0	0.34	0	0	0	0	0	0	0	0	0	0.02		0	0	0
Providencia		0	0	0	0	0.01	0	0	0	0	0	0	0	0	0	0	0	0.01		0	0.04	0	0	0	0	0	0	0	0	0	0	0	0	0.01	0.01	0	0	0.04	0	0.01	0.01	0	0	0	0.02		0	0.03	0
Obesumbacterium	proteus	0	0	0	0	0	0	0	0	0	0	0	0	0	0	0	0	0		0	0.14	0	0	0	0	0	0	0	0	0	0	0	0	0.08	0	0	0	0	0	0	0.02	0	0	0	0		0	0	0
Pantoea		0	0	0	0	0	0	0	0	0	0	0	0	0	0	0	0	0		0	0.05	0	0	0	0	0	0	0	0	0	0	0	0	0	0	0	0	0	0	0	0	0	0	0	0		0	0	0
Salmonella	enterica	0	0	0	0	0.07	0	0	0.04	0	0	0	0	0	0	0	0	0		0	0	0	0	0	0	0	0	0	0	0	0	0	0	0	0	0	0	0	0	0	0	0	0	0	0		0	0	0
Citrobacter	werkmanii	0	0	0	0	0	0	0.08	0	0	0	0	0	0	0	0	0	0		0	0.02	0	0	0	0	0	0	0	0.03	0	0	0	0	0	0	0	0	0	0	0	0	0	0	0	0		0	0	0
Raoultella		0	0	0	0	0	0	0	0	0	0	0	0	0	0	0	0	0		0	0	0	0	0	0	0	0	0	0	0	0	0	0	0	0	0	0	0	0	0	0	0	0	0	0.25		0	0	0
	ornithinolytica	0	0	0	0	0	0	0	0	0	0	0	0	0	0	0	0	0		0	0	0	0	0	0	0	0	0	0	0	0	0	0	0	0	0	0	0	0	0	0	0	0	0	0.14		0	0	0
	planticola	0	0	0	0	0	0	0	0	0	0	0	0	0	0	0	0	0		0	0	0	0	0	0	0	0	0	0	0	0	0	0	0	0	0	0	0	0	0	0	0	0	0	0		0	0	0
	terrigena	0	0	0	0	0	0	0	0	0	0	0	0	0	0	0	0	0		0	0	0	0	0	0	0	0	0	0	0	0	0	0	0	0	0	0	0	0	0	0	0	0	0	0.05		0	0	0
Serratia		0	0	0.01	0	0.08	0	0.04	0.06	0	0	0	0	0	0	0	0	0.03		0	0.12	0.05	0	0	0.08	0	0	0.02	0	0	0	0.1	0.13	0.01	0.02	0	0	0.05	0	0.02	0.03	0	0	0	0.07		0	0.04	0
	rubidaea	0	0	0	0	0.03	0	0	0	0	0	0	0	0	0	0	0	0.01		0	0.04	0	0	0	0.02	0	0	0	0	0	0	0	0.02	0.01	0.02	0	0	0.05	0	0.01	0.03	0	0	0	0.03		0	0.04	0
Trabulsiella	odontotermitis	0	0	0	0	0	0	0	0	0	0	0	0	0	0	0	0	0.06		0	0.06	0	0	0	0	0	0	0	0	0	0	0	0	0	0	0	0	0	0	0	0	0	0	0	0		0	0	0
Gallaecimonas	xiamenensis	0	0	0	0	0	0	0	0	0	0	0	0	0	0	0	0	0		0	0.13	0	0	0	0	0	0	0	0	0	0	0	0	0.07	0	0	0.05	0	0.02	0.11	0	0	0	0	0		0	0	0
Avibacterium	paragallinarum	0	0	0	0	0	0	0	0	0	0	0	1.16	0	0	0	1.26	0		0.64	0	0.74	0	0	0	0	0	0.59	0	0	2.18	2.68	0.51	0	0	0.25	0	0	0	0.22	0	0	0	0	0		0	0.09	1.59
Haemophilus		0.03	0.64	0.7	0	0.01	0	0	0.47	0	0.09	0	1.79	0.21	0	0.07	2.9	0.47		0.3	0	2.98	0.11	0.24	1.04	0.02	1.4	0.16	0	1.27	2.83	1.55	1.24	0.09	0.08	1.46	0	0	0.11	0.46	1.8	0.01	0.06	0.21	1.72		0.7	0	0.78
	parainfluenzae	0.03	0.62	0.54	0	0.01	0	0	0.47	0	0.09	0	1.67	0.21	0	0.07	2.76	0.39		0.25	0	2.41	0.11	0.24	0.64	0.02	1.27	0.16	0	1.27	2.5	1.37	1.18	0.08	0.08	1.22	0	0	0.1	0.42	1.26	0.01	0.06	0.19	1.72		0.68	0	0.78
	pittmaniae	0	0.02	0.04	0	0	0	0	0	0	0	0	0	0	0	0	0	0		0	0	0.41	0	0	0.4	0	0	0	0	0	0	0	0	0.01	0	0.06	0	0	0	0	0.54	0	0	0	0		0	0	0
	sputorum	0	0	0	0	0	0	0	0	0	0	0	0	0	0	0	0	0		0	0	0.04	0	0	0	0	0.13	0	0	0	0	0.02	0	0	0	0.04	0	0	0.01	0.01	0	0	0	0.02	0		0	0	0
Mannheimia	varigena	0.37	0.98	0.47	0	0.24	0.03	0.05	0.33	0.02	0.15	0	1.25	0.15	0	0.03	1.66	0.31		0.68	0	0.93	0.16	0.27	0.39	0.04	0.37	0.67	0	0.21	0.7	0.34	0.8	0	0.1	0.26	0	0.32	0.09	0.29	0.33	0.09	0.06	0.38	0.5		0.19	0.01	1.04
Actinobacillus		0	0	0	0	0	0	0	0	0	0	0	0	0	0	0	0	0		0	0	0	0	0	0	0	0	0	0	0	0	0	0	0	0	0	0	0	0	0	0	0	0	0	0		0	0	0
	parahaemolyticus	0	0	0	0	0	0	0	0	0	0	0	0	0	0	0	0	0		0	0	0	0	0	0	0	0	0	0	0	0	0	0	0	0	0	0	0	0	0	0	0	0	0	0		0	0	0
Aggregatibacter	segnis	0	0	0	0	0	0	0	0	0	0	0	0	0	0	0	0	0		0	0	0	0	0	0	0	0	0	0	0	0	0	0	0	0	0	0	0	0	0	0	0	0	0	0		0	0	0
Acinetobacter		0	0	0	0	0	0	0	0	0.03	0.02	0	0	0	0.03	0.02	0	0.02		0.04	0	0.04	0.1	0.03	0	0.02	0.05	0.04	0.05	0	0	0	0.02	0	0	0	0.01	0	0	0.03	0.01	0.06	0.05	0.01	0		0.03	0	0
Cloacibacillus	evryensis	0	0	0	0	0	0	0.08	0	0	0	0	0	0	0	0	0	0		0	0	0	0	0	0	0	0	0	0	0	0	0	0	0	0	0	0	0	0	0	0	0	0	0	0		0	0	0
Akkermansia	muciniphila	0	0	0	0.07	0.01	0.06	0.23	0	0	0.01	0	0.15	0	0	0	0	0.3		0	0	0	0	0	0	0	0.01	0	0.03	0	0	0	0	0	0	0	0	0	0	0	0	0	0	0	0		0	0	0
[truncated: 16 more columns]
